# Supplementary material for: Persicimonas caeni gen. nov., sp. nov., the Representative of a Novel Wide-Ranging Predatory Taxon in Bradymonadales
Source: Front Microbiol. 2020 Apr 22;11:698. doi: 10.3389/fmicb.2020.00698 (PMC7188933; doi:10.3389/fmicb.2020.00698)
Supplement: Supplementary file 2 [file Data_Sheet_1.xlsx]

## Sheet: Sheet1
		Strain YN101T	B. sediminis FA350T	A. marinus am2T
	Gene name	FlgB	YpfJ	RuBisCO
	Gene sequence	ATGAGCGAGTCCGGCCAAGAAAAAACAGAACAAGCCACACCCCAGCGCAAACGACAATTCCGCGAACGCGGTGAAGTCGCCAAGAGCCAGGAGCTCGCCGCCGGCGTCATGCTCGTAGCCAGCGCGGCGGCGCTGTGGGTCGGCTCGACGCTGGCCAGCGGTCCCATCTCGGCGGCCCTGAGCGGCGTGTGGGCGCGGCTCGACGAGTCGGAGAACTTCATCAGCAGCCCCGAGGTCGTCTTCTCGGGCCTCGTCGAGGCGGTCGTCGCCCCGTTGGTGCCCGTCTTCGGGGTGATGTGCGTGGCCGCCATCGCCGCCCACATGATGCAGACCGGCCCGCTTTTGAGCGGCAAACCGCTCGAGCCCAAGCTCGAGAAGCTCGACCCCATCAAGGGCTTC…	ATGTCGAAACCCAACTATATCCTTGCGATTGATCTGGGCACCTCCGGCCCGAAGGTCGCGCTGGTAAGCGACGCCGGGGAGGTGCTGGGGTGCGAGTTCGAGGGGACGCGTCTGATGCTGTCGCCGGGCGGCGAGGCGGAGCAGGACCCGGTTGAGTGGTGGGATAAGGTGTGTGTCGCGTCGAGGCGTCTGCTCGACCGGGGCCTGGTCGCCGATGAGCGCATTATCGCGGTGGCGGTGACGGCGCAGTGGTCAGGGACCGTCGCGGTGGACGCGCGTGGGGAGGCCATCGGCAATGCGATTATTTGGATGGACTCGCGGGGTGCGCGGCATGTGGCGAAGTTATTCGACGGTTTGCTCAAGGTCGAGGGCTACGATGTCTTTAAGGTATTGCCCTGG…	ATGAATATTTCACTAACTCAGCTCCGCGCACTTAAGGCTATTTCCACTCAAGAAAGCATTACTAGCGCTGCCAAGTCATTAAATATGACTCAGCCGGCAGTTTCCATCCAATTAAAAAATCTCCAAGAGCAATTCGAAGTACCGCTTACAGAGATAATTGGAAAACGAATTCACATCACCGAATTCGGGCAAGAGTTAGTAGATATGGCAGATCGGATTTTTGATGAAGTAGATCAAATCGAGCAAAAAATGCTAGAACTGAAAGGGCTTCTTGCAGGAAAAATCCGAATATCCGCAGTTTCAACGGGTAAGTATATTATTCCCTATTTGATGGCGGACTTTATGAAACTCCACCCACATGTGGAGATTAGCTTGGAAGTATCCAACCGACACAGTGTC…
	Taqman probe sequence	ATCCGCGAAATCGCCACCGAAA	TATAATATGGCGACGCTGCCGTCG	TGAAACTCCACCCACATGTGGAGA
	Forward primer sequence	CCAAAGGACTCGACCACAA	CCTGTCATATGCCGGTGAAA	CCCTATTTGATGGCGGACTT
	Rear primer sequence	CCGACTTCTACGTGTCTATGC	CTCCTGCTCATTGCCGATAATA	CACTGTGTCGGTTGGATACTT
	Reaction system	Premix Ex Taq (2X) 10 uL
		Rox Preference Dye (50X) 2 uL
		Probe 0.8 uL
		Former Primer 0.4 uL
		Rearer Primer 0.4 uL
		DNA templete 2 uL
		ddH2O Add to 20 uL
	Reaction program	Stage 1: 95℃ 30 sec	1 cycle
		Stage 2: 95℃ 5 sec	40 cycle
		60℃ 20 sec
