# Supplementary material for: Persicimonas caeni gen. nov., sp. nov., the Representative of a Novel Wide-Ranging Predatory Taxon in Bradymonadales
Source: Front Microbiol. 2020 Apr 22;11:698. doi: 10.3389/fmicb.2020.00698 (PMC7188933; doi:10.3389/fmicb.2020.00698)
Supplement: Supplementary file 3 [file Data_Sheet_2.xlsx]

## Sheet: Sheet1
Strian_name(gene_name)	Time(h)	Value_of_CT	Log(Copy_numbers)	Average	Standard_deviation
am2(RuBisCO)	0	13.3	9.72989	9.67382	0.0801724
		13.81	9.58199
		13.37	9.70959
	68	13.04	9.80529	9.74535	0.0557305
		13.28	9.73569
		13.42	9.69509
	120	12.21	10.046	9.99958	0.0803645
		12.21	10.046
		12.69	9.90678
YN101_am2(RuBisCO)	0	13.94	9.54429	9.3326	0.220907
		14.61	9.35
		15.46	9.10351
	68	17.34	8.87776	8.58351	0.256455
		18.77	8.46523
		18.97	8.40754
	120	24.21	6.89591	6.91514	0.0358381
		24.22	6.89302
		24	6.95649
FA350_am2(RuBisCO)	0	13.68	9.61969	9.73859	0.102977
		13.06	9.79949
		13.07	9.79659
	68	13.55	9.65739	9.53849	0.113542
		14	9.5269
		14.33	9.4312
	120	16.52	8.79612	8.60859	0.162507
		17.47	8.52063
		17.51	8.50903
YN101(FlgB)	0	19.37	8.29215	8.35177	0.0673668
		19.21	8.3383
		18.91	8.42485
	68	14.69	9.3268	9.43216	0.0921756
		14.19	9.4718
		14.1	9.4979
	120	14.73	9.3152	9.40317	0.116731
		13.97	9.53559
		14.58	9.3587
FA350(YpfJ)	0	18.27	8.54731	8.49824	0.0955913
		18.23	8.55933
		18.8	8.38808
	68	16.85	8.97394	8.92787	0.040901
		17.11	8.89582
		17.05	8.91385
	120	15.52	9.37352	9.43661	0.0546601
		15.2	9.46966
		15.21	9.46666
YN101_am2(FlgB)	0	19.46	8.26618	8.3383	0.0626074
		19.1	8.37004
		19.07	8.37869
	68	22.29	7.44979	7.45363	0.0462768
		22.43	7.4094
		22.11	7.50171
	120	14.3	9.75474	9.7105	0.0392728
		14.5	9.69704
		14.56	9.67973
FA350_am2(YpfJ)	0	19.75	8.10266	8.14072	0.0534354
		19.7	8.11769
		19.42	8.20181
	68	17.62	8.7426	8.78366	0.149989
		17.9	8.65848
		16.93	8.9499
	120	15.16	9.48168	9.42059	0.0554254
		15.52	9.37352
		15.41	9.40657
