# Supplementary material for: Persicimonas caeni gen. nov., sp. nov., the Representative of a Novel Wide-Ranging Predatory Taxon in Bradymonadales
Source: Front Microbiol. 2020 Apr 22;11:698. doi: 10.3389/fmicb.2020.00698 (PMC7188933; doi:10.3389/fmicb.2020.00698)
Supplement: Supplementary file 4 [file Data_Sheet_3.xlsx]

## Sheet: Sheet1
role_1	Phosphoglycolate phosphatase (EC 3.1.3.18)
role_2	5-formyltetrahydrofolate cyclo-ligase (EC 6.3.3.2)
role_3	Alcohol dehydrogenase (EC 1.1.1.1)
role_4	Dihydrofolate reductase (EC 1.5.1.3)
role_5	Dihydrolipoamide acetyltransferase component of pyruvate dehydrogenase complex (EC 2.3.1.12)
role_6	Dihydrolipoamide dehydrogenase (EC 1.8.1.4)
role_7	Isocitrate dehydrogenase [NADP] (EC 1.1.1.42)
role_8	Methylenetetrahydrofolate dehydrogenase (NADP+) (EC 1.5.1.5)
role_9	Serine hydroxymethyltransferase (EC 2.1.2.1)
role_10	Thiamin-phosphate pyrophosphorylase (EC 2.5.1.3)
role_11	Thiamine-mo0phosphate kinase (EC 2.7.4.16)
role_12	5,10-methylenetetrahydrofolate reductase (EC 1.5.1.20)
role_13	Phosphoribosylami0imidazolecarboxamide formyltransferase (EC 2.1.2.3)
role_14	Phosphoribosylglycinamide formyltransferase (EC 2.1.2.2)
role_15	Pyruvate dehydrogenase E1 component (EC 1.2.4.1)
role_16	Formate--tetrahydrofolate ligase (EC 6.3.4.3)
role_17	FIG138056: a glutathione-dependent thiol reductase
role_18	N-succinyl-L,L-diami0pimelate desuccinylase (EC 3.5.1.18)
role_19	Phosphonate ABC transporter phosphate-binding periplasmic component (TC 3.A.1.9.1)
role_20	Branched-chain ami0 acid transport ATP-binding protein LivF (TC 3.A.1.4.1)
role_21	Branched-chain ami0 acid transport ATP-binding protein LivG (TC 3.A.1.4.1)
role_22	Branched-chain ami0 acid transport system permease protein LivM (TC 3.A.1.4.1)
role_23	High-affinity branched-chain ami0 acid transport system permease protein LivH (TC 3.A.1.4.1)
role_24	Branched-chain ami0 acid ABC transporter, ami0 acid-binding protein (TC 3.A.1.4.1)
role_25	High-affinity leucine-specific transport system, periplasmic binding protein LivK (TC 3.A.1.4.1)
role_26	Dipeptide transport system permease protein DppC (TC 3.A.1.5.2)
role_27	Dipeptide transport system permease protein DppB (TC 3.A.1.5.2)
role_28	Dipeptide-binding ABC transporter, periplasmic substrate-binding component (TC 3.A.1.5.2)
role_29	Oligopeptide ABC transporter, periplasmic oligopeptide-binding protein OppA (TC 3.A.1.5.1)
role_30	Oligopeptide transport ATP-binding protein OppD (TC 3.A.1.5.1)
role_31	Oligopeptide transport ATP-binding protein OppF (TC 3.A.1.5.1)
role_32	Oligopeptide transport system permease protein OppB (TC 3.A.1.5.1)
role_33	Oligopeptide transport system permease protein OppC (TC 3.A.1.5.1)
role_34	3-hydroxyacyl-CoA dehydrogenase (EC 1.1.1.35)
role_35	3-hydroxybutyryl-CoA dehydrogenase (EC 1.1.1.157)
role_36	3-hydroxybutyryl-CoA epimerase (EC 5.1.2.3)
role_37	Electron transfer flavoprotein, alpha subunit
role_38	Electron transfer flavoprotein, beta subunit
role_39	E0yl-CoA hydratase (EC 4.2.1.17)
role_40	3-hydroxybutyryl-CoA dehydratase (EC 4.2.1.55)
role_41	Acetyl-CoA acetyltransferase (EC 2.3.1.9)
role_42	Electron transfer flavoprotein-ubiqui0ne oxidoreductase (EC 1.5.5.1)
role_43	Acyl-CoA thioesterase II (EC 3.1.2.-)
role_44	TesB-like acyl-CoA thioesterase 1
role_45	Purine nucleoside phosphorylase (EC 2.4.2.1)
role_46	BatA (Bacteroides aerotolerance operon)
role_47	MoxR-like ATPase in aerotolerance operon
role_48	hypothetical protein PA3071
role_49	BatB
role_50	Alanine racemase (EC 5.1.1.1)
role_51	Branched-chain ami0 acid ami0transferase (EC 2.6.1.42)
role_52	Cysteine desulfurase (EC 2.8.1.7)
role_53	Chaperone protein HscA
role_54	Ferredoxin, 2Fe-2S
role_55	Iron-sulfur cluster assembly scaffold protein IscU
role_56	Iron-sulfur cluster regulator IscR
role_57	Deoxyhypusine synthase (EC 2.5.1.46)
role_58	Alkylpyrone O-methyltransferase (B. subtilis BpsB)
role_59	Type III polyketide sythase producing alkylpyrones (B. subtilis BpsA)
role_60	Xaa-Pro ami0peptidase (EC 3.4.11.9)
role_61	Cytosol ami0peptidase PepA (EC 3.4.11.1)
role_62	Membrane alanine ami0peptidase N (EC 3.4.11.2)
role_63	Peptidase B (EC 3.4.11.23)
role_64	Ferredoxin-dependent glutamate synthase (EC 1.4.7.1)
role_65	Glutamate synthase [NADPH] large chain (EC 1.4.1.13)
role_66	Glutamate-ammonia-ligase adenylyltransferase (EC 2.7.7.42)
role_67	Glutamine synthetase type I (EC 6.3.1.2)
role_68	Nitrogen regulatory protein P-II
role_69	Ammonium transporter
role_70	[Protein-PII] uridylyltransferase (EC 2.7.7.59)
role_71	Glutamate synthase [NADPH] small chain (EC 1.4.1.13)
role_72	Glutamine synthetase type III, GlnN (EC 6.3.1.2)
role_73	FIG011155: Zinc carboxypeptidase-related protein
role_74	FIG084569: hydrolase, alpha/beta fold family
role_75	Arsenate reductase (EC 1.20.4.1)
role_76	Anaerobic dehydrogenases, typically sele0cysteine-containing
role_77	Ferredoxin reductase
role_78	Flavodoxin reductases (ferredoxin-NADPH reductases) family 1
role_79	CoB--CoM heterodisulfide reductase subunit A (EC 1.8.98.1)
role_80	Heterodisulfide reductase, cytochrome reductase subunit
role_81	Vanillate O-demethylase oxidoreductase (EC 1.14.13.-)
role_82	Isoflavone reductase homolog P3 (EC 1.3.1.-)
role_83	Molybdopterin-guanine dinucleotide biosynthesis protein MobA
role_84	Molybdopterin-guanine dinucleotide biosynthesis protein MobB
role_85	Archease
role_86	Arginine deiminase (EC 3.5.3.6)
role_87	Biosynthetic arginine decarboxylase (EC 4.1.1.19)
role_88	Histidine ABC transporter, ATP-binding protein HisP (TC 3.A.1.3.1)
role_89	Ornithine ami0transferase (EC 2.6.1.13)
role_90	Ornithine cyclodeaminase (EC 4.3.1.12)
role_91	Succinylarginine dihydrolase (EC 3.5.3.23)
role_92	Acetylornithine deacetylase (EC 3.5.1.16)
role_93	Acetylglutamate kinase (EC 2.7.2.8)
role_94	Acetylornithine ami0transferase (EC 2.6.1.11)
role_95	Argini0succinate lyase (EC 4.3.2.1)
role_96	Argini0succinate synthase (EC 6.3.4.5)
role_97	N-acetyl-gamma-glutamyl-phosphate reductase (EC 1.2.1.38)
role_98	N-acetylornithine carbamoyltransferase (EC 2.1.3.9)
role_99	Arginine pathway regulatory protein ArgR, repressor of arg regulon
role_100	Acetylglutamate kinase (EC 2.7.2.8)
role_101	Acetylornithine ami0transferase (EC 2.6.1.11)
role_102	Acetylornithine deacetylase (EC 3.5.1.16)
role_103	Argini0succinate lyase (EC 4.3.2.1)
role_104	Argini0succinate synthase (EC 6.3.4.5)
role_105	N-acetyl-gamma-glutamyl-phosphate reductase (EC 1.2.1.38)
role_106	N-acetylornithine carbamoyltransferase (EC 2.1.3.9)
role_107	4-hydroxyphenylpyruvate dioxygenase (EC 1.13.11.27)
role_108	Tryptophan 2,3-dioxygenase (EC 1.13.11.11)
role_109	Aromatic-L-ami0-acid decarboxylase (EC 4.1.1.28)
role_110	2-hydroxyhepta-2,4-diene-1,7-dioate isomerase (EC 5.3.3.-)
role_111	5-carboxymethyl-2-hydroxymuconate semialdehyde dehydrogenase (EC 1.2.1.60)
role_112	5-carboxymethyl-2-oxo-hex-3- ene-1,7-dioate decarboxylase (EC 4.1.1.68)
role_113	Phenylalanine-4-hydroxylase (EC 1.14.16.1)
role_114	Cysteine dioxygenase (EC 1.13.11.20)
role_115	Arsenate reductase (EC 1.20.4.1)
role_116	Arsenical resistance operon repressor
role_117	Arsenical-resistance protein ACR3
role_118	Arsenical pump-driving ATPase (EC 3.6.3.16)
role_119	ATP-dependent 23S rRNA helicase DbpA
role_120	ATP-dependent RNA helicase RhlE
role_121	AttE component of AttEFGH ABC transport system
role_122	AttF component of AttEFGH ABC transport system
role_123	AttG component of AttEFGH ABC transport system
role_124	AttH component of AttEFGH ABC transport system
role_125	Anthranilate phosphoribosyltransferase (EC 2.4.2.18)
role_126	Phosphoribosylanthranilate isomerase (EC 5.3.1.24)
role_127	Tryptophan synthase alpha chain (EC 4.2.1.20)
role_128	Tryptophan synthase beta chain (EC 4.2.1.20)
role_129	Ku domain protein
role_130	ATP-dependent DNA ligase (EC 6.5.1.1) clustered with Ku protein, LigD
role_131	Rod shape-determining protein MreD
role_132	Bacterial checkpoint controller DisA with nucleotide-binding domain
role_133	Diadenylate cyclase spyDAC
role_134	Phosphoglucosamine mutase (EC 5.4.2.10)
role_135	Hemoglobin-like protein HbO
role_136	diguanylate cyclase/phosphodiesterase (GGDEF & EAL domains) with PAS/PAC sensor(s)
role_137	Copper binding protein, plastocyanin/azurin family
role_138	Cya0globin
role_139	Signal recognition particle receptor protein FtsY (=alpha subunit) (TC 3.A.5.1.1)
role_140	Benzoate transport protein
role_141	Metal-dependent hydrolases of the beta-lactamase superfamily I
role_142	Beta-lactamase
role_143	Beta-lactamase class C and other penicillin binding proteins
role_144	Metal-dependent hydrolases of the beta-lactamase superfamily III
role_145	Negative regulator of beta-lactamase expression
role_146	Choloylglycine hydrolase (EC 3.5.1.24)
role_147	Type cbb3 cytochrome oxidase biogenesis protein CcoG, involved in Cu oxidation
role_148	Type cbb3 cytochrome oxidase biogenesis protein CcoS, involved in heme b insertion
role_149	Type cbb3 cytochrome oxidase biogenesis protein CcoI
role_150	Cytochrome c heme lyase subunit CcmF
role_151	Cytochrome c-type biogenesis protein DsbD, protein-disulfide reductase (EC 1.8.1.8)
role_152	Periplasmic thiol:disulfide interchange protein DsbA
role_153	Thiol:disulfide oxidoreductase related to ResA
role_154	Cytochrome c-type biogenesis protein CcmC, putative heme lyase for CcmE
role_155	Putative cytochrome C-type biogenesis protein
role_156	ABC transporter involved in cytochrome c biogenesis, ATPase component CcmA
role_157	ABC transporter involved in cytochrome c biogenesis, CcmB subunit
role_158	Cytochrome c heme lyase subunit CcmL
role_159	Cytochrome c-type biogenesis protein CcmE, heme chaperone
role_160	Cytochrome c-type biogenesis protein CcmG/DsbE, thiol:disulfide oxidoreductase
role_161	Cytochrome c-type biogenesis protein ResA
role_162	Cytochrome c-type biogenesis protein CcdA (DsbD analog)
role_163	Cytochrome c-type biogenesis protein CcsA/ResC
role_164	Cytochrome oxidase biogenesis protein Cox11-CtaG, copper delivery to Cox1
role_165	Heme O synthase, protoheme IX farnesyltransferase (EC 2.5.1.-) COX10-CtaB
role_166	Cytochrome oxidase biogenesis protein Surf1, facilitates heme A insertion
role_167	Heme A synthase, cytochrome oxidase biogenesis protein Cox15-CtaA
role_168	Ferredoxin--NADP(+) reductase (EC 1.18.1.2)
role_169	Frataxin homolog CyaY, facilitates iron supply for heme A synthesis or Fe-S cluster assembly
role_170	Copper metallochaperone, bacterial analog of Cox17 protein
role_171	8-ami0-7-oxo0na0ate synthase (EC 2.3.1.47)
role_172	Biotin synthase (EC 2.8.1.6)
role_173	Dethiobiotin synthetase (EC 6.3.3.3)
role_174	3-ketoacyl-CoA thiolase (EC 2.3.1.16)
role_175	Ade0sylmethionine-8-ami0-7-oxo0na0ate ami0transferase (EC 2.6.1.62)
role_176	Long-chain-fatty-acid--CoA ligase (EC 6.2.1.3)
role_177	Biotin operon repressor
role_178	Substrate-specific component BioY of biotin ECF transporter
role_179	Ade0sylmethionine-8-ami0-7-oxo0na0ate ami0transferase (EC 2.6.1.62)
role_180	Competence protein F homolog, phosphoribosyltransferase domain
role_181	8-ami0-7-oxo0na0ate synthase (EC 2.3.1.47)
role_182	Biotin synthase (EC 2.8.1.6)
role_183	Dethiobiotin synthetase (EC 6.3.3.3)
role_184	3-ketoacyl-CoA thiolase (EC 2.3.1.16)
role_185	8-ami0-7-oxo0na0ate synthase (EC 2.3.1.47)
role_186	Ade0sylmethionine-8-ami0-7-oxo0na0ate ami0transferase (EC 2.6.1.62)
role_187	Biotin synthase (EC 2.8.1.6)
role_188	Competence protein F homolog, phosphoribosyltransferase domain
role_189	Dethiobiotin synthetase (EC 6.3.3.3)
role_190	Long-chain-fatty-acid--CoA ligase (EC 6.2.1.3)
role_191	tRNA (cytidine(34)-2&#39;-O)-methyltransferase (EC 2.1.1.207)
role_192	Putative oxidoreductase YncB
role_193	UPF0225 protein YchJ
role_194	YpfJ protein, zinc metalloprotease superfamily
role_195	YrbA protein
role_196	3-hydroxybutyryl-CoA dehydrogenase (EC 1.1.1.157)
role_197	Acetyl-CoA acetyltransferase (EC 2.3.1.9)
role_198	Alcohol dehydrogenase (EC 1.1.1.1)
role_199	E0yl-CoA hydratase (EC 4.2.1.17)
role_200	3-hydroxyacyl-CoA dehydrogenase (EC 1.1.1.35)
role_201	Acetyl-CoA acetyltransferase (EC 2.3.1.9)
role_202	E0yl-CoA hydratase (EC 4.2.1.17)
role_203	ATP-dependent Clp protease proteolytic subunit (EC 3.4.21.92)
role_204	Adenine phosphoribosyltransferase (EC 2.4.2.7)
role_205	Adenylate cyclase (EC 4.6.1.1)
role_206	Putative insecticidal toxin complex
role_207	cAMP-binding proteins - catabolite gene activator and regulatory subunit of cAMP-dependent protein kinases
role_208	3&#39;,5&#39;-cyclic-nucleotide phosphodiesterase (EC 3.1.4.17)
role_209	ElaA protein
role_210	CAMP phosphodiesterases class-II:Metallo-beta-lactamase superfamily
role_211	Hydrolase, alpha/beta fold family functionally coupled to Phosphoribulokinase
role_212	D,D-heptose 7-phosphate kinase
role_213	D-glycero-D-man0-heptose 1,7-bisphosphate phosphatase (EC 3.1.1.-)
role_214	Carbon mo0xide oxidation accessory protein CoxD
role_215	Carbon mo0xide oxidation accessory protein CoxE
role_216	Carbon starvation protein A
role_217	Stringent starvation protein B
role_218	Carbon storage regulator
role_219	Carbon storage regulator
role_220	Flagellar assembly factor FliW
role_221	Cardiolipin synthetase (EC 2.7.8.-)
role_222	(2E,6E)-farnesyl diphosphate synthase (EC 2.5.1.10)
role_223	Geranylgeranyl diphosphate synthase (EC 2.5.1.29)
role_224	Neurosporene desaturase (EC 1.-.-.-)
role_225	Phytoene dehydrogenase and related proteins
role_226	Succinyl-CoA:3-ketoacid-coenzyme A transferase subunit A (EC 2.8.3.5)
role_227	Succinyl-CoA:3-ketoacid-coenzyme A transferase subunit B (EC 2.8.3.5)
role_228	Beta-ketoadipate e0l-lactone hydrolase (EC 3.1.1.24)
role_229	3-oxoadipate CoA-transferase subunit A (EC 2.8.3.6)
role_230	3-oxoadipate CoA-transferase subunit B (EC 2.8.3.6)
role_231	Antibiotic biosynthesis mo0oxygenase
role_232	FIG002343: hypothetical protein
role_233	Transcriptional regulator, PadR family
role_234	Ribosome-binding factor A
role_235	Translation initiation factor 2
role_236	GTP-binding protein Obg
role_237	LSU ribosomal protein L21p
role_238	LSU ribosomal protein L27p
role_239	DNA recombination and repair protein RecO
role_240	DNA-directed RNA polymerase omega subunit (EC 2.7.7.6)
role_241	GTP pyrophosphokinase (EC 2.7.6.5), (p)ppGpp synthetase II
role_242	GTP-binding protein Era
role_243	Gua0sine-3&#39;,5&#39;-bis(diphosphate) 3&#39;-pyrophosphohydrolase (EC 3.1.7.2)
role_244	Ribonuclease III (EC 3.1.26.3)
role_245	Signal peptidase I (EC 3.4.21.89)
role_246	Bis(5&#39;-nucleosyl)-tetraphosphatase (asymmetrical) (EC 3.6.1.17)
role_247	Glycerophosphoryl diester phosphodiesterase (EC 3.1.4.46)
role_248	FIG110192: hypothetical protein
role_249	FIG007959: peptidase, M16 family
role_250	FIG004684: SpoVR-like protein
role_251	Serine protein kinase (prkA protein), P-loop containing
role_252	UPF0229 protein YeaH
role_253	DNA polymerase X family
role_254	Recombination inhibitory protein MutS2
role_255	ADP-ribose pyrophosphatase (EC 3.6.1.13)
role_256	Aspartate ami0transferase (EC 2.6.1.1)
role_257	Aspartokinase (EC 2.7.2.4)
role_258	Competence protein F homolog, phosphoribosyltransferase domain
role_259	Histone acetyltransferase HPA2 and related acetyltransferases
role_260	DNA polymerase III epsilon subunit (EC 2.7.7.7)
role_261	Membrane-bound lytic murein transglycosylase D precursor (EC 3.2.1.-)
role_262	Hydroxyacylglutathione hydrolase (EC 3.1.2.6)
role_263	Ribonuclease HI (EC 3.1.26.4)
role_264	Transcription elongation factor GreB
role_265	Acyl dehydratase
role_266	Outer membrane protein/protective antigen OMA87
role_267	UDP-3-O-[3-hydroxymyristoyl] N-acetylglucosamine deacetylase (EC 3.5.1.108)
role_268	Adenine-specific methyltransferase (EC 2.1.1.72)
role_269	16S rRNA (guanine(966)-N(2))-methyltransferase (EC 2.1.1.171)
role_270	Phosphopantetheine adenylyltransferase (EC 2.7.7.3)
role_271	Homoserine kinase (EC 2.7.1.39)
role_272	Organic hydroperoxide resistance protein
role_273	Organic hydroperoxide resistance transcriptional regulator
role_274	16S rRNA (guanine(966)-N(2))-methyltransferase (EC 2.1.1.171)
role_275	Phosphopantetheine adenylyltransferase (EC 2.7.7.3)
role_276	DNA topoisomerase I (EC 5.99.1.2)
role_277	Rossmann fold nucleotide-binding protein Smf possibly involved in DNA uptake
role_278	Methionine ami0peptidase (EC 3.4.11.18)
role_279	SSU ribosomal protein S2p (SAe)
role_280	Translation elongation factor Ts
role_281	Uridine mo0phosphate kinase (EC 2.7.4.22)
role_282	Isoqui0line 1-oxidoreductase alpha subunit (EC 1.3.99.16)
role_283	Isoqui0line 1-oxidoreductase beta subunit (EC 1.3.99.16)
role_284	Putative Isoqui0line 1-oxidoreductase subunit, Mll3835 protein
role_285	DNA-directed RNA polymerase specialized sigma subunit, sigma24-like
role_286	RNA polymerase sigma-70 factor, ECF subfamily
role_287	Transmembrane regulator protein PrtR
role_288	macromolecule metabolism
role_289	Glutamate-ammonia-ligase adenylyltransferase (EC 2.7.7.42)
role_290	Thiol peroxidase, Bcp-type (EC 1.11.1.15)
role_291	Large exoproteins involved in heme utilization or adhesion
role_292	Cytochrome oxidase biogenesis protein Cox11-CtaG, copper delivery to Cox1
role_293	Heme O synthase, protoheme IX farnesyltransferase (EC 2.5.1.-) COX10-CtaB
role_294	Cytochrome c oxidase polypeptide II (EC 1.9.3.1)
role_295	Cytochrome c oxidase polypeptide III (EC 1.9.3.1)
role_296	Cytochrome oxidase biogenesis protein Surf1, facilitates heme A insertion
role_297	TldD protein, part of TldE/TldD proteolytic complex
role_298	FIG006126: DNA helicase, restriction/modification system component YeeB
role_299	FIG045374: Type II restriction enzyme, methylase subunit YeeA
role_300	YeeC-like protein
role_301	FIG004453: protein YceG like
role_302	Guanylate kinase (EC 2.7.4.8)
role_303	Protein YicC
role_304	Chemotaxis protein CheC -- inhibitor of MCP methylation
role_305	diguanylate cyclase (GGDEF domain) with PAS/PAC sensor
role_306	DNA polymerase III epsilon subunit (EC 2.7.7.7)
role_307	Hydroxyacylglutathione hydrolase (EC 3.1.2.6)
role_308	Ribonuclease HI (EC 3.1.26.4)
role_309	Membrane-bound lytic murein transglycosylase D precursor (EC 3.2.1.-)
role_310	DNA primase (EC 2.7.7.-)
role_311	RNA polymerase sigma factor RpoD
role_312	FIG003879: Predicted amidohydrolase
role_313	FIG017973: domain of unk0wn function
role_314	Heat shock protein HtpX
role_315	LemA protein
role_316	FIG038648: MoaD and/or ThiS families
role_317	Threonine synthase (EC 4.2.3.1)
role_318	Magnesium and cobalt efflux protein CorC
role_319	Membrane protein containing HD superfamily hydrolase domain, YQFF ortholog
role_320	Metal-dependent hydrolase YbeY, involved in rRNA and/or ribosome maturation and assembly
role_321	Phosphate starvation-inducible protein PhoH, predicted ATPase
role_322	Cell division protein FtsI [Peptidoglycan synthetase] (EC 2.4.1.129)
role_323	Undecaprenyl diphosphate synthase (EC 2.5.1.31)
role_324	Intramembrane protease RasP/YluC, implicated in cell division based on FtsL cleavage
role_325	GCN5-related N-acetyltransferase, FIGfam019367
role_326	Cysteine desulfurase (EC 2.8.1.7)
role_327	D-alanyl-D-alanine carboxypeptidase (EC 3.4.16.4)
role_328	Diami0pimelate epimerase (EC 5.1.1.7)
role_329	Glycine betaine ABC transport system, ATP-binding protein OpuAA (EC 3.6.3.32)
role_330	Glycine betaine ABC transport system, glycine betaine-binding protein OpuAC
role_331	Glycine betaine ABC transport system, permease protein OpuAB
role_332	Sarcosine oxidase alpha subunit (EC 1.5.3.1)
role_333	Sarcosine oxidase beta subunit (EC 1.5.3.1)
role_334	Anthranilate synthase, amidotransferase component (EC 4.1.3.27)
role_335	Para-ami0benzoate synthase, amidotransferase component (EC 2.6.1.85)
role_336	Para-ami0benzoate synthase, aminase component (EC 2.6.1.85)
role_337	Tryptophan synthase beta chain (EC 4.2.1.20)
role_338	Ami0deoxychorismate lyase (EC 4.1.3.38)
role_339	Anthranilate synthase, aminase component (EC 4.1.3.27)
role_340	Indole-3-glycerol phosphate synthase (EC 4.1.1.48)
role_341	Phosphoribosylformimi0-5-ami0imidazole carboxamide ribotide isomerase (EC 5.3.1.16)
role_342	Anthranilate phosphoribosyltransferase (EC 2.4.2.18)
role_343	Phosphoribosylanthranilate isomerase (EC 5.3.1.24)
role_344	Tryptophan synthase alpha chain (EC 4.2.1.20)
role_345	Isochorismatase (EC 3.3.2.1) of siderophore biosynthesis
role_346	Isochorismate synthase (EC 5.4.4.2)
role_347	Isochorismate synthase (EC 5.4.4.2) of siderophore biosynthesis
role_348	Isochorismatase (EC 3.3.2.1)
role_349	ATP-dependent Clp protease ATP-binding subunit ClpA
role_350	ATP-dependent Clp protease adaptor protein ClpS
role_351	Shikimate 5-dehydrogenase I alpha (EC 1.1.1.25)
role_352	Twin-arginine translocation protein TatA
role_353	FIG005666: putative helicase
role_354	Twin-arginine translocation protein TatC
role_355	Cation efflux system protein CusA
role_356	Cobalt-zinc-cadmium resistance protein
role_357	Cobalt-zinc-cadmium resistance protein CzcA
role_358	Cobalt-zinc-cadmium resistance protein CzcD
role_359	Heavy metal RND efflux outer membrane protein, CzcC family
role_360	DNA-binding heavy metal response regulator
role_361	Heavy metal sensor histidine kinase
role_362	Probable Co/Zn/Cd efflux system membrane fusion protein
role_363	Cobalt/zinc/cadmium efflux RND transporter, membrane fusion protein, CzcB family
role_364	Transcriptional regulator, MerR family
role_365	3-methyl-2-oxobuta0ate hydroxymethyltransferase (EC 2.1.2.11)
role_366	Aspartate 1-decarboxylase (EC 4.1.1.11)
role_367	Dephospho-CoA kinase (EC 2.7.1.24)
role_368	Pantoate--beta-alanine ligase (EC 6.3.2.1)
role_369	Pantothenate kinase type III, CoaX-like (EC 2.7.1.33)
role_370	Phosphopantetheine adenylyltransferase (EC 2.7.7.3)
role_371	Phosphopantothe0ylcysteine decarboxylase (EC 4.1.1.36)
role_372	Phosphopantothe0ylcysteine synthetase (EC 6.3.2.5)
role_373	Pantothenate:Na+ symporter (TC 2.A.21.1.1)
role_374	2-dehydropantoate 2-reductase (EC 1.1.1.169)
role_375	Ketopantoate reductase PanG (EC 1.1.1.169)
role_376	Pantothenate kinase (EC 2.7.1.33)
role_377	3-methyl-2-oxobuta0ate hydroxymethyltransferase (EC 2.1.2.11)
role_378	Aspartate 1-decarboxylase (EC 4.1.1.11)
role_379	Pantoate--beta-alanine ligase (EC 6.3.2.1)
role_380	Pantothenate kinase type III, CoaX-like (EC 2.7.1.33)
role_381	2-keto-3-deoxy-D-arabi0-heptulosonate-7-phosphate synthase I beta (EC 2.5.1.54)
role_382	3-dehydroquinate synthase (EC 4.2.3.4)
role_383	Chorismate synthase (EC 4.2.3.5)
role_384	2-keto-3-deoxy-D-arabi0-heptulosonate-7-phosphate synthase I alpha (EC 2.5.1.54)
role_385	2-keto-3-deoxy-D-arabi0-heptulosonate-7-phosphate synthase II (EC 2.5.1.54)
role_386	3-dehydroquinate dehydratase II (EC 4.2.1.10)
role_387	Shikimate kinase I (EC 2.7.1.71)
role_388	Copper resistance protein B
role_389	Copper-translocating P-type ATPase (EC 3.6.3.4)
role_390	Cytochrome c heme lyase subunit CcmF
role_391	Multicopper oxidase
role_392	Multidrug resistance transporter, Bcr/CflA family
role_393	Copper chaperone
role_394	Copper tolerance protein
role_395	Cu(I)-responsive transcriptional regulator
role_396	Periplasmic divalent cation tolerance protein CutA
role_397	Copper homeostasis protein CutE
role_398	Magnesium and cobalt efflux protein CorC
role_399	Copper-translocating P-type ATPase (EC 3.6.3.4)
role_400	N-methylhydantoinase A (EC 3.5.2.14)
role_401	N-methylhydantoinase B (EC 3.5.2.14)
role_402	Cytosine deaminase (EC 3.5.4.1)
role_403	Creatinine amidohydrolase (EC 3.5.2.10)
role_404	CRISPR-associated RAMP Cmr1
role_405	CRISPR-associated RAMP Cmr2
role_406	CRISPR-associated RAMP Cmr3
role_407	CRISPR-associated RAMP Cmr4
role_408	CRISPR-associated RAMP Cmr5
role_409	CRISPR-associated RAMP Cmr6
role_410	CRISPR-associated helicase Cas3
role_411	CRISPR-associated protein Cas1
role_412	CRISPR-associated protein Cas2
role_413	CRISPR-associated protein, Cas5e family
role_414	CRISPR-associated protein, Cse1 family
role_415	CRISPR-associated protein, Cse2 family
role_416	CRISPR-associated protein, Cse3 family
role_417	CRISPR-associated protein, Cse4 family
role_418	CRISPR-associated protein, Csd1 family
role_419	Cystathionine beta-synthase (EC 4.2.1.22)
role_420	Cystathionine gamma-lyase (EC 4.4.1.1)
role_421	Cysteine synthase (EC 2.5.1.47)
role_422	Cysteine synthase B (EC 2.5.1.47)
role_423	Serine acetyltransferase (EC 2.3.1.30)
role_424	Sulfate permease
role_425	Adenylylsulfate kinase (EC 2.7.1.25)
role_426	Sulfate adenylyltransferase subunit 1 (EC 2.7.7.4)
role_427	Sulfate adenylyltransferase subunit 2 (EC 2.7.7.4)
role_428	Sulfate permease, Trk-type
role_429	Sulfate and thiosulfate binding protein CysP
role_430	Sulfate and thiosulfate import ATP-binding protein CysA (EC 3.6.3.25)
role_431	Sulfate transport system permease protein CysT
role_432	Sulfate transport system permease protein CysW
role_433	Sulfate transporter, CysZ-type
role_434	Sulfite reductase [NADPH] flavoprotein alpha-component (EC 1.8.1.2)
role_435	Sulfite reductase [NADPH] hemoprotein beta-component (EC 1.8.1.2)
role_436	Adenylosuccinate lyase (EC 4.3.2.2)
role_437	Amidophosphoribosyltransferase (EC 2.4.2.14)
role_438	IMP cyclohydrolase (EC 3.5.4.10)
role_439	Phosphoribosylamine--glycine ligase (EC 6.3.4.13)
role_440	Phosphoribosylformylglycinamidine cyclo-ligase (EC 6.3.3.1)
role_441	Phosphoribosylformylglycinamidine synthase, PurS subunit (EC 6.3.5.3)
role_442	Phosphoribosylformylglycinamidine synthase, glutamine amidotransferase subunit (EC 6.3.5.3)
role_443	Phosphoribosylformylglycinamidine synthase, synthetase subunit (EC 6.3.5.3)
role_444	Phosphoribosylglycinamide formyltransferase 2 (EC 2.1.2.-)
role_445	Phosphoribosylami0imidazole-succi0carboxamide synthase (EC 6.3.2.6)
role_446	Phosphoribosylami0imidazolecarboxamide formyltransferase (EC 2.1.2.3)
role_447	Phosphoribosylglycinamide formyltransferase (EC 2.1.2.2)
role_448	Ribose-phosphate pyrophosphokinase (EC 2.7.6.1)
role_449	DedA protein
role_450	2-oxoglutarate dehydrogenase E1 component (EC 1.2.4.2)
role_451	Dihydrolipoamide acetyltransferase component of pyruvate dehydrogenase complex (EC 2.3.1.12)
role_452	Dihydrolipoamide acyltransferase component of branched-chain alpha-keto acid dehydrogenase complex (EC 2.3.1.168)
role_453	Dihydrolipoamide dehydrogenase of 2-oxoglutarate dehydrogenase (EC 1.8.1.4)
role_454	Dihydrolipoamide succinyltransferase component (E2) of 2-oxoglutarate dehydrogenase complex (EC 2.3.1.61)
role_455	Pyruvate dehydrogenase E1 component alpha subunit (EC 1.2.4.1)
role_456	Pyruvate dehydrogenase E1 component beta subunit (EC 1.2.4.1)
role_457	Branched-chain alpha-keto acid dehydrogenase, E1 component, beta subunit (EC 1.2.4.4)
role_458	Cytosol ami0peptidase PepA (EC 3.4.11.1)
role_459	Branched-chain alpha-keto acid dehydrogenase, E1 component, alpha subunit (EC 1.2.4.4)
role_460	Dihydrolipoamide dehydrogenase of branched-chain alpha-keto acid dehydrogenase (EC 1.8.1.4)
role_461	Leucine-, isoleucine-, valine-, threonine-, and alanine-binding protein
role_462	Pyruvate dehydrogenase E1 component (EC 1.2.4.1)
role_463	Copper-containing nitrite reductase (EC 1.7.2.1)
role_464	Nitric-oxide reductase subunit B (EC 1.7.99.7)
role_465	Deoxyribose-phosphate aldolase (EC 4.1.2.4)
role_466	Phosphopentomutase (EC 5.4.2.7)
role_467	Purine nucleoside phosphorylase (EC 2.4.2.1)
role_468	Pyrimidine-nucleoside phosphorylase (EC 2.4.2.2)
role_469	Ribokinase (EC 2.7.1.15)
role_470	Thymidine phosphorylase (EC 2.4.2.4)
role_471	Gluconate 2-dehydrogenase (EC 1.1.99.3), membrane-bound, gamma subunit
role_472	Gluco0kinase (EC 2.7.1.12)
role_473	Glucose 1-dehydrogenase (EC 1.1.1.47)
role_474	Dihydroxyacetone kinase, ATP-dependent (EC 2.7.1.29)
role_475	NG,NG-dimethylarginine dimethylami0hydrolase 1 (EC 3.5.3.18)
role_476	Protein arginine N-methyltransferase 1 (EC 2.1.1.-)
role_477	DNA gyrase subunit A (EC 5.99.1.3)
role_478	DNA gyrase subunit B (EC 5.99.1.3)
role_479	Hypothetical protein (associated with DNA helicase - Rad25 homolog)
role_480	DNA helicase (Rad25 homolog)
role_481	ATP-dependent DNA ligase (EC 6.5.1.1) LigC
role_482	DNA ligase (ATP) (EC 6.5.1.1)
role_483	Ku domain protein
role_484	3&#39;-phosphoade0sine 5&#39;-phosphosulfate sulfurtransferase DndC
role_485	DNA sulfur modification protein DndD
role_486	DNA polymerase III subunits gamma and tau (EC 2.7.7.7)
role_487	Recombination protein RecR
role_488	FIG000557: hypothetical protein co-occurring with RecR
role_489	DNA topoisomerase III (EC 5.99.1.2)
role_490	ATP-dependent DNA ligase (EC 6.5.1.1) LigC
role_491	DNA ligase (EC 6.5.1.2)
role_492	DNA polymerase II (EC 2.7.7.7)
role_493	DNA-3-methyladenine glycosylase II (EC 3.2.2.21)
role_494	Formamidopyrimidine-DNA glycosylase (EC 3.2.2.23)
role_495	DNA polymerase I (EC 2.7.7.7)
role_496	Endonuclease III (EC 4.2.99.18)
role_497	Single-stranded-DNA-specific exonuclease RecJ (EC 3.1.-.-)
role_498	DNA mismatch repair protein MutS
role_499	RecA protein
role_500	Regulatory protein RecX
role_501	A/G-specific adenine glycosylase (EC 3.2.2.-)
role_502	DNA polymerase IV (EC 2.7.7.7)
role_503	DNA repair protein RadA
role_504	DNA repair protein RecN
role_505	Exodeoxyribonuclease III (EC 3.1.11.2)
role_506	Exonuclease SbcC
role_507	Exonuclease SbcD
role_508	RecA protein
role_509	SOS-response repressor and protease LexA (EC 3.4.21.88)
role_510	Single-stranded DNA-binding protein
role_511	ADA regulatory protein
role_512	Methylated-DNA--protein-cysteine methyltransferase (EC 2.1.1.63)
role_513	DNA mismatch repair endonuclease MutH
role_514	DNA-cytosine methyltransferase (EC 2.1.1.37)
role_515	Endonuclease IV (EC 3.1.21.2)
role_516	Endonuclease V (EC 3.1.21.7)
role_517	Exodeoxyribonuclease VII large subunit (EC 3.1.11.6)
role_518	Exodeoxyribonuclease VII small subunit (EC 3.1.11.6)
role_519	Very-short-patch mismatch repair endonuclease (G-T specific)
role_520	DNA polymerase IV-like protein ImuB
role_521	DNA recombination protein RmuC
role_522	DinG family ATP-dependent helicase YoaA
role_523	DNA mismatch repair protein MutL
role_524	DNA mismatch repair protein MutS
role_525	Recombination inhibitory protein MutS2
role_526	MutS-related protein, family 1
role_527	Deoxyribodipyrimidine photolyase (EC 4.1.99.3)
role_528	Deoxyribodipyrimidine photolyase, type II (EC 4.1.99.3)
role_529	Exodeoxyribonuclease V alpha chain (EC 3.1.11.5)
role_530	Exodeoxyribonuclease V beta chain (EC 3.1.11.5)
role_531	RecD-like DNA helicase YrrC
role_532	Exodeoxyribonuclease V gamma chain (EC 3.1.11.5)
role_533	ATP-dependent DNA helicase RecQ
role_534	DNA recombination and repair protein RecF
role_535	DNA recombination and repair protein RecO
role_536	RecA protein
role_537	Recombination protein RecR
role_538	Single-stranded DNA-binding protein
role_539	ATP-dependent DNA helicase RecS (RecQ family)
role_540	ATP-dependent DNA helicase Rep
role_541	Excinuclease ABC subunit A
role_542	Excinuclease ABC subunit B
role_543	Excinuclease ABC subunit C
role_544	Excinuclease ABC subunit A paralog of unk0wn function
role_545	Excinuclease ABC subunit A, dimeric form
role_546	Excinuclease ABC subunit A paralog in greater Bacteroides group
role_547	Chromosomal replication initiator protein DnaA
role_548	DNA gyrase subunit A (EC 5.99.1.3)
role_549	DNA gyrase subunit B (EC 5.99.1.3)
role_550	DNA polymerase III beta subunit (EC 2.7.7.7)
role_551	DNA recombination and repair protein RecF
role_552	Zn-ribbon-containing, possibly RNA-binding protein and truncated derivatives
role_553	Error-prone repair homolog of DNA polymerase III alpha subunit (EC 2.7.7.7)
role_554	DNA polymerase I 5&#39;-3&#39; exonuclease domain
role_555	DNA polymerase III polC-type (EC 2.7.7.7)
role_556	Chromosome partition protein smc
role_557	Integration host factor alpha subunit
role_558	Integration host factor beta subunit
role_559	Chromosome partition protein MukB
role_560	Chromosome partition protein MukE
role_561	Chromosome partition protein MukF
role_562	DNA-binding protein HBsu
role_563	DNA-binding protein Fis
role_564	DNA-binding protein HU
role_565	DNA-binding protein HU-beta
role_566	DNA topoisomerase I (EC 5.99.1.2)
role_567	DNA gyrase subunit A (EC 5.99.1.3)
role_568	DNA gyrase subunit B (EC 5.99.1.3)
role_569	Topoisomerase IV subunit B (EC 5.99.1.-)
role_570	Topoisomerase IV subunit A (EC 5.99.1.-)
role_571	DNA topoisomerase VI subunit A (EC 5.99.1.3)
role_572	DNA topoisomerase VI subunit B (EC 5.99.1.3)
role_573	Ribokinase (EC 2.7.1.15)
role_574	Ribose 5-phosphate isomerase B (EC 5.3.1.6)
role_575	Ribose 5-phosphate isomerase A (EC 5.3.1.6)
role_576	Predicted nucleoside ABC transporter, permease 1 component
role_577	Glucose-1-phosphate thymidylyltransferase (EC 2.7.7.24)
role_578	dTDP-4-dehydrorham0se 3,5-epimerase (EC 5.1.3.13)
role_579	dTDP-4-dehydrorham0se reductase (EC 1.1.1.133)
role_580	dTDP-glucose 4,6-dehydratase (EC 4.2.1.46)
role_581	dTDP-Rha:A-D-GlcNAc-diphosphoryl polypre0l, A-3-L-rham0syl transferase WbbL
role_582	Allophanate hydrolase 2 subunit 1 (EC 3.5.1.54)
role_583	Allophanate hydrolase 2 subunit 2 (EC 3.5.1.54)
role_584	Lactam utilization protein LamB
role_585	Survival protein SurA precursor (Peptidyl-prolyl cis-trans isomerase SurA) (EC 5.2.1.8)
role_586	4-hydroxythreonine-4-phosphate dehydrogenase (EC 1.1.1.262)
role_587	SSU rRNA (adenine(1518)-N(6)/adenine(1519)-N(6))-dimethyltransferase (EC 2.1.1.182)
role_588	Organic solvent tolerance protein precursor
role_589	Capsular polysaccharide synthesis enzyme CpsC, polysaccharide export
role_590	Manganese-dependent protein-tyrosine phosphatase (EC 3.1.3.48)
role_591	Tyrosine-protein kinase EpsD (EC 2.7.10.2)
role_592	Undecaprenyl-phosphate galactosephosphotransferase (EC 2.7.8.6)
role_593	ATP synthase F0 sector subunit b (EC 3.6.3.14)
role_594	ATP synthase F0 sector subunit c (EC 3.6.3.14)
role_595	ATP synthase delta chain (EC 3.6.3.14)
role_596	ATP synthase F0 sector subunit a (EC 3.6.3.14)
role_597	ATP synthase alpha chain (EC 3.6.3.14)
role_598	ATP synthase beta chain (EC 3.6.3.14)
role_599	ATP synthase epsilon chain (EC 3.6.3.14)
role_600	ATP synthase gamma chain (EC 3.6.3.14)
role_601	ATP synthase protein I
role_602	ATP synthase F0 sector subunit b&#39; (EC 3.6.3.14)
role_603	3-hydroxyacyl-[acyl-carrier-protein] dehydratase, FabZ form (EC 4.2.1.59)
role_604	Acyl carrier protein
role_605	Biotin carboxyl carrier protein
role_606	Biotin carboxyl carrier protein of acetyl-CoA carboxylase
role_607	E0yl-[acyl-carrier-protein] reductase [NADH] (EC 1.3.1.9)
role_608	Malonyl CoA-acyl carrier protein transacylase (EC 2.3.1.39)
role_609	3-hydroxyacyl-CoA dehydrogenase (EC 1.1.1.35)
role_610	3-hydroxybutyryl-CoA epimerase (EC 5.1.2.3)
role_611	3-ketoacyl-CoA thiolase (EC 2.3.1.16)
role_612	E0yl-CoA hydratase (EC 4.2.1.17)
role_613	Long-chain-fatty-acid--CoA ligase (EC 6.2.1.3)
role_614	D-lactate dehydrogenase (EC 1.1.1.28)
role_615	Acetate kinase (EC 2.7.2.1)
role_616	Alcohol dehydrogenase (EC 1.1.1.1)
role_617	Phosphate acetyltransferase (EC 2.3.1.8)
role_618	Phosphoe0lpyruvate carboxylase (EC 4.1.1.31)
role_619	Chemotaxis regulator - transmits chemoreceptor signals to flagelllar motor components CheY
role_620	Flagellar L-ring protein FlgH
role_621	Flagellar basal-body rod modification protein FlgD
role_622	Flagellar biosynthesis protein FlhB
role_623	Flagellar biosynthesis protein FlhF
role_624	Flagellar biosynthesis protein FliR
role_625	Flagellar motor rotation protein MotA
role_626	Flagellar motor switch protein FliN
role_627	Signal transduction histidine kinase CheA (EC 2.7.3.-)
role_628	Flagellar motor rotation protein MotB
role_629	Flagellum-specific ATP synthase FliI
role_630	Flagellar biosynthesis protein FlhA
role_631	RNA polymerase sigma-54 factor RpoN
role_632	Flagellar motor switch protein FliM
role_633	Flagellar synthesis regulator FleN
role_634	RNA polymerase sigma factor for flagellar operon
role_635	Flagellar assembly protein FliH
role_636	Flagellar basal-body P-ring formation protein FlgA
role_637	Flagellar basal-body rod protein FlgB
role_638	Flagellar basal-body rod protein FlgG
role_639	Flagellar biosynthesis protein FliL
role_640	Flagellar biosynthesis protein FliO
role_641	Flagellar biosynthesis protein FliS
role_642	Flagellar hook-basal body complex protein FliE
role_643	Flagellar protein FliJ
role_644	Flagellar regulatory protein FleQ
role_645	Flagellar hook-associated protein FliD
role_646	Flagellar motor switch protein FliM
role_647	Flagellar synthesis regulator FleN
role_648	RNA polymerase sigma factor for flagellar operon
role_649	2-ami0-4-hydroxy-6-hydroxymethyldihydropteridine pyrophosphokinase (EC 2.7.6.3)
role_650	5-formyltetrahydrofolate cyclo-ligase (EC 6.3.3.2)
role_651	Dihydrofolate reductase (EC 1.5.1.3)
role_652	Dihydrofolate synthase (EC 6.3.2.12)
role_653	Dihydropteroate synthase (EC 2.5.1.15)
role_654	Folylpolyglutamate synthase (EC 6.3.2.17)
role_655	Para-ami0benzoate synthase, amidotransferase component (EC 2.6.1.85)
role_656	Para-ami0benzoate synthase, aminase component (EC 2.6.1.85)
role_657	Thymidylate synthase (EC 2.1.1.45)
role_658	Ami0deoxychorismate lyase (EC 4.1.3.38)
role_659	Dihydroneopterin aldolase (EC 4.1.2.25)
role_660	FolM Alternative dihydrofolate reductase 1
role_661	GTP cyclohydrolase I (EC 3.5.4.16) type 1
role_662	Alternative Folylglutamate Synthase
role_663	Folate biosynthesis protein PTPS-III, catalyzes a reaction that bypasses dihydroneopterin aldolase (FolB)
role_664	GTP cyclohydrolase I (EC 3.5.4.16) type 2
role_665	Formate dehydrogenase-O, major subunit (EC 1.2.1.2)
role_666	Formate hydrogenlyase transcriptional activator
role_667	B12 binding domain of Methylmalonyl-CoA mutase (EC 5.4.99.2)
role_668	FKBP-type peptidyl-prolyl cis-trans isomerase SlyD (EC 5.2.1.8)
role_669	Methylmalonyl-CoA mutase (EC 5.4.99.2)
role_670	putative periplasmic protein kinase ArgK and related GTPases of G3E family
role_671	Urease alpha subunit (EC 3.5.1.5)
role_672	CobW GTPase involved in cobalt insertion for B12 biosynthesis
role_673	[NiFe] hydrogenase metallocenter assembly protein HypC
role_674	[NiFe] hydrogenase metallocenter assembly protein HypD
role_675	[NiFe] hydrogenase metallocenter assembly protein HypE
role_676	[NiFe] hydrogenase metallocenter assembly protein HypF
role_677	Arylsulfatase (EC 3.1.6.1)
role_678	Beta-galactosidase (EC 3.2.1.23)
role_679	Fumarylacetoacetate hydrolase family protein
role_680	Maleylacetoacetate isomerase (EC 5.2.1.2)
role_681	4-hydroxybenzoate transporter
role_682	Dna binding response regulator PrrA (RegA)
role_683	Sensor histidine kinase PrrB (RegB) (EC 2.7.3.-)
role_684	Asparagine synthetase [glutamine-hydrolyzing] (EC 6.3.5.4)
role_685	Sodium/glutamate symport protein
role_686	NAD-specific glutamate dehydrogenase (EC 1.4.1.2)
role_687	NADP-specific glutamate dehydrogenase (EC 1.4.1.4)
role_688	Glutamine synthetase type I (EC 6.3.1.2)
role_689	Aspartate ami0transferase (EC 2.6.1.1)
role_690	Ferredoxin-dependent glutamate synthase (EC 1.4.7.1)
role_691	Glutamate racemase (EC 5.1.1.3)
role_692	Glutamate synthase [NADPH] large chain (EC 1.4.1.13)
role_693	Glutamine synthetase type I (EC 6.3.1.2)
role_694	L-asparaginase I, cytoplasmic (EC 3.5.1.1)
role_695	NAD-specific glutamate dehydrogenase (EC 1.4.1.2)
role_696	NADP-specific glutamate dehydrogenase (EC 1.4.1.4)
role_697	Asparagine synthetase [glutamine-hydrolyzing] (EC 6.3.5.4)
role_698	Aspartate ammonia-lyase (EC 4.3.1.1)
role_699	glutamine synthetase family protein
role_700	Glutaredoxin-related protein
role_701	Cell wall endopeptidase, family M23/M37
role_702	Glutaredoxin 3
role_703	Uncharacterized mo0thiol glutaredoxin ycf64-like
role_704	Glutaredoxin
role_705	Periplasmic septal ring factor with murein hydrolase activity EnvC/YibP
role_706	Gamma-glutamyltranspeptidase (EC 2.3.2.2)
role_707	Glutamate--cysteine ligase (EC 6.3.2.2)
role_708	Glutathione synthetase (EC 6.3.2.3)
role_709	Glutamate--cysteine ligase (EC 6.3.2.2), divergent, of Alpha- and Beta-proteobacteria type
role_710	Glutathione S-transferase (EC 2.5.1.18)
role_711	Glutathione S-transferase, omega (EC 2.5.1.18)
role_712	Glutathione S-transferase, zeta (EC 2.5.1.18)
role_713	Hydroxyacylglutathione hydrolase (EC 3.1.2.6)
role_714	Lactoylglutathione lyase (EC 4.4.1.5)
role_715	Glutathione S-transferase, alpha (EC 2.5.1.18)
role_716	Glutathione peroxidase (EC 1.11.1.9)
role_717	Glutathione reductase (EC 1.8.1.7)
role_718	S-(hydroxymethyl)glutathione dehydrogenase (EC 1.1.1.284)
role_719	S-formylglutathione hydrolase (EC 3.1.2.12)
role_720	FrmR: Negative transcriptional regulator of formaldehyde detoxification operon
role_721	Glycerate kinase (EC 2.7.1.31)
role_722	Glycerol kinase (EC 2.7.1.30)
role_723	Glycerol-3-phosphate dehydrogenase [NAD(P)+] (EC 1.1.1.94)
role_724	GlpG protein (membrane protein of glp regulon)
role_725	Glycerophosphoryl diester phosphodiesterase (EC 3.1.4.46)
role_726	Glycerol-3-phosphate dehydrogenase (EC 1.1.5.3)
role_727	Glycerol-3-phosphate transporter
role_728	Diacylglycerol kinase (EC 2.7.1.107)
role_729	Ami0methyltransferase (glycine cleavage system T protein) (EC 2.1.2.10)
role_730	Cystathionine beta-synthase (EC 4.2.1.22)
role_731	Cystathionine gamma-lyase (EC 4.4.1.1)
role_732	Glycine cleavage system H protein
role_733	Glycine dehydrogenase [decarboxylating] (glycine cleavage system P1 protein) (EC 1.4.4.2)
role_734	Glycine dehydrogenase [decarboxylating] (glycine cleavage system P2 protein) (EC 1.4.4.2)
role_735	L-serine dehydratase, (PLP)-dependent (EC 4.3.1.17)
role_736	Phosphoserine phosphatase (EC 3.1.3.3)
role_737	Serine hydroxymethyltransferase (EC 2.1.2.1)
role_738	Seryl-tRNA synthetase (EC 6.1.1.11)
role_739	Threonine dehydratase, catabolic (EC 4.3.1.19)
role_740	D-3-phosphoglycerate dehydrogenase (EC 1.1.1.95)
role_741	Glycine dehydrogenase [decarboxylating] (glycine cleavage system P protein) (EC 1.4.4.2)
role_742	L-serine dehydratase, alpha subunit (EC 4.3.1.17)
role_743	L-serine dehydratase, beta subunit (EC 4.3.1.17)
role_744	Phosphoserine ami0transferase (EC 2.6.1.52)
role_745	Serine hydroxymethyltransferase (EC 2.1.2.1)
role_746	2-ami0-3-ketobutyrate coenzyme A ligase (EC 2.3.1.29)
role_747	Ami0methyltransferase (glycine cleavage system T protein) (EC 2.1.2.10)
role_748	Dihydrolipoamide dehydrogenase (EC 1.8.1.4)
role_749	Glycine cleavage system H protein
role_750	Glycine dehydrogenase [decarboxylating] (glycine cleavage system P1 protein) (EC 1.4.4.2)
role_751	Glycine dehydrogenase [decarboxylating] (glycine cleavage system P2 protein) (EC 1.4.4.2)
role_752	Sodium/glycine symporter GlyP
role_753	4-alpha-gluca0transferase (amylomaltase) (EC 2.4.1.25)
role_754	Glucose-1-phosphate adenylyltransferase (EC 2.7.7.27)
role_755	Glycogen phosphorylase (EC 2.4.1.1)
role_756	Glycogen synthase, ADP-glucose transglucosylase (EC 2.4.1.21)
role_757	1,4-alpha-glucan (glycogen) branching enzyme, GH-13-type (EC 2.4.1.18)
role_758	Glycogen branching enzyme, GH-57-type, archaeal (EC 2.4.1.18)
role_759	Pyruvate,phosphate dikinase (EC 2.7.9.1)
role_760	Glycyl-tRNA synthetase alpha chain (EC 6.1.1.14)
role_761	Glycyl-tRNA synthetase beta chain (EC 6.1.1.14)
role_762	GTP-binding protein Era
role_763	Glycyl-tRNA synthetase alpha chain (EC 6.1.1.14)
role_764	Glycyl-tRNA synthetase beta chain (EC 6.1.1.14)
role_765	Magnesium and cobalt efflux protein CorC
role_766	Metal-dependent hydrolase YbeY, involved in rRNA and/or ribosome maturation and assembly
role_767	Phosphate starvation-inducible protein PhoH, predicted ATPase
role_768	Zinc uptake regulation protein ZUR
role_769	DNA recombination and repair protein RecO
role_770	Aconitate hydratase (EC 4.2.1.3)
role_771	Citrate synthase (si) (EC 2.3.3.1)
role_772	Isocitrate lyase (EC 4.1.3.1)
role_773	Malate dehydrogenase (EC 1.1.1.37)
role_774	Malate synthase (EC 2.3.3.9)
role_775	Isocitrate lyase (EC 4.1.3.1)
role_776	Malate synthase (EC 2.3.3.9)
role_777	GMP synthase [glutamine-hydrolyzing], ATP pyrophosphatase subunit (EC 6.3.5.2)
role_778	GMP synthase [glutamine-hydrolyzing], amidotransferase subunit (EC 6.3.5.2)
role_779	Chaperone protein DnaJ
role_780	Chaperone protein DnaK
role_781	Heat shock protein 60 family chaperone GroEL
role_782	Heat shock protein 60 family co-chaperone GroES
role_783	Heat shock protein GrpE
role_784	Heat-inducible transcription repressor HrcA
role_785	Retron-type RNA-directed DNA polymerase (EC 2.7.7.49)
role_786	Coproporphyri0gen III oxidase, aerobic (EC 1.3.3.3)
role_787	Coproporphyri0gen III oxidase, oxygen-independent (EC 1.3.99.22)
role_788	Ferrochelatase, protoheme ferro-lyase (EC 4.99.1.1)
role_789	Glutamyl-tRNA reductase (EC 1.2.1.70)
role_790	Glutamyl-tRNA synthetase (EC 6.1.1.17)
role_791	Porphobili0gen deaminase (EC 2.5.1.61)
role_792	Porphobili0gen synthase (EC 4.2.1.24)
role_793	Protoporphyri0gen IX oxidase, aerobic, HemY (EC 1.3.3.4)
role_794	Uroporphyri0gen III decarboxylase (EC 4.1.1.37)
role_795	Hypothetical radical SAM family enzyme in heat shock gene cluster, similarity with CPO of BS HemN-type
role_796	Hypothetical radical SAM family enzyme, 0T coproporphyri0gen III oxidase, oxygen-independent
role_797	Protoporphyri0gen IX oxidase, oxygen-independent, HemG (EC 1.3.-.-)
role_798	HemX protein, negative effector of steady-state concentration of glutamyl-tRNA reductase
role_799	Precorrin-2 oxidase (EC 1.3.1.76)
role_800	Uroporphyri0gen-III methyltransferase (EC 2.1.1.107)
role_801	Uroporphyri0gen-III synthase (EC 4.2.1.75)
role_802	Hemin transport protein HmuS
role_803	Heme oxygenase (EC 1.14.99.3)
role_804	Ferric siderophore transport system, periplasmic binding protein TonB
role_805	Periplasmic hemin-binding protein
role_806	Hemin transport protein HmuS
role_807	ABC-type hemin transport system, ATPase component
role_808	Hemin ABC transporter, permease protein
role_809	HflC protein
role_810	HflK protein
role_811	GTP-binding protein related to HflX
role_812	Phosphate ABC transporter, periplasmic phosphate-binding protein PstS (TC 3.A.1.7.1)
role_813	Phosphate regulon sensor protein PhoR (SphS) (EC 2.7.13.3)
role_814	Phosphate transport ATP-binding protein PstB (TC 3.A.1.7.1)
role_815	Phosphate transport system permease protein PstA (TC 3.A.1.7.1)
role_816	Phosphate transport system permease protein PstC (TC 3.A.1.7.1)
role_817	Phosphate transport system regulatory protein PhoU
role_818	Phosphate regulon transcriptional regulatory protein PhoB (SphR)
role_819	Alkaline phosphatase synthesis transcriptional regulatory protein PhoP
role_820	Polyphosphate kinase (EC 2.7.4.1)
role_821	Histidi0l-phosphatase [alternative form] (EC 3.1.3.15)
role_822	Phosphoribosyl-AMP cyclohydrolase (EC 3.5.4.19)
role_823	Phosphoribosyl-ATP pyrophosphatase (EC 3.6.1.31)
role_824	Formimi0glutamic imi0hydrolase (EC 3.5.3.13)
role_825	Histidine ammonia-lyase (EC 4.3.1.3)
role_826	Imidazolonepropionase (EC 3.5.2.7)
role_827	N-formylglutamate deformylase (EC 3.5.1.68)
role_828	Urocanate hydratase (EC 4.2.1.49)
role_829	Formimi0glutamase (EC 3.5.3.8)
role_830	Biotin carboxylase of methylcrotonyl-CoA carboxylase (EC 6.3.4.14)
role_831	Methylglutaconyl-CoA hydratase (EC 4.2.1.18)
role_832	Methylcrotonyl-CoA carboxylase biotin-containing subunit (EC 6.4.1.4)
role_833	4-hydroxyphenylpyruvate dioxygenase (EC 1.13.11.27)
role_834	Homogentisate 1,2-dioxygenase (EC 1.13.11.5)
role_835	Maleylacetoacetate isomerase (EC 5.2.1.2)
role_836	Transcriptional regulator, IclR family
role_837	Fumarylacetoacetase (EC 3.7.1.2)
role_838	Deoxyuridine 5&#39;-triphosphate nucleotidohydrolase (EC 3.6.1.23)
role_839	N-methylhydantoinase A (EC 3.5.2.14)
role_840	N-methylhydantoinase B (EC 3.5.2.14)
role_841	Deacetylases, including yeast histone deacetylase and acetoin utilization protein
role_842	Ferric iron ABC transporter, ATP-binding protein
role_843	Ferric iron ABC transporter, iron-binding protein
role_844	Ferric iron ABC transporter, permease protein
role_845	Chaperone protein HscB
role_846	PaaD-like protein (DUF59) involved in Fe-S cluster assembly
role_847	3-ketoacyl-CoA thiolase [isoleucine degradation] (EC 2.3.1.16)
role_848	Acetyl-CoA acetyltransferase (EC 2.3.1.9)
role_849	Diphosphomevalonate decarboxylase (EC 4.1.1.33)
role_850	Hydroxymethylglutaryl-CoA reductase (EC 1.1.1.34)
role_851	Isopentenyl-diphosphate delta-isomerase, FMN-dependent (EC 5.3.3.2)
role_852	Mevalonate kinase (EC 2.7.1.36)
role_853	Undecaprenyl diphosphate synthase (EC 2.5.1.31)
role_854	1-deoxy-D-xylulose 5-phosphate synthase (EC 2.2.1.7)
role_855	Hydroxymethylglutaryl-CoA synthase (EC 2.3.3.10)
role_856	Phosphomevalonate kinase (EC 2.7.4.2)
role_857	(2E,6E)-farnesyl diphosphate synthase (EC 2.5.1.10)
role_858	Undecaprenyl diphosphate synthase (EC 2.5.1.31)
role_859	Solanesyl diphosphate synthase (EC 2.5.1.11)
role_860	Octaprenyl diphosphate synthase (EC 2.5.1.90)
role_861	KH domain RNA binding protein YlqC
role_862	Lanthionine biosynthesis protein LanM
role_863	Branched-chain alpha-keto acid dehydrogenase, E1 component, alpha subunit (EC 1.2.4.4)
role_864	Dihydrolipoamide dehydrogenase of branched-chain alpha-keto acid dehydrogenase (EC 1.8.1.4)
role_865	Lipoate-protein ligase A
role_866	Proposed lipoate regulatory protein YbeD
role_867	Octa0ate-[acyl-carrier-protein]-protein-N-octa0yltransferase
role_868	Prolipoprotein diacylglyceryl transferase (EC 2.4.99.-)
role_869	Lipoprotein releasing system ATP-binding protein LolD
role_870	Outer membrane lipoprotein carrier protein LolA
role_871	Lipoprotein releasing system transmembrane protein LolC
role_872	Zinc metalloproteinase precursor (EC 3.4.24.29)
role_873	internalin, putative
role_874	Low molecular weight protein tyrosine phosphatase (EC 3.1.3.48)
role_875	Inner membrane protein YihY, formerly thought to be RNase BN
role_876	ADP-L-glycero-D-man0-heptose-6-epimerase (EC 5.1.3.20)
role_877	ADP-heptose synthase (EC 2.7.-.-)
role_878	ADP-heptose--lipooligosaccharide heptosyltransferase II (EC 2.4.1.-)
role_879	D-glycero-beta-D-man0-heptose 7-phosphate kinase
role_880	2,3,4,5-tetrahydropyridine-2,6-dicarboxylate N-succinyltransferase (EC 2.3.1.117)
role_881	4-hydroxy-tetrahydrodipicolinate reductase (EC 1.17.1.8)
role_882	4-hydroxy-tetrahydrodipicolinate synthase (EC 4.3.3.7)
role_883	Aspartate-semialdehyde dehydrogenase (EC 1.2.1.11)
role_884	Aspartokinase (EC 2.7.2.4)
role_885	Diami0pimelate decarboxylase (EC 4.1.1.20)
role_886	Diami0pimelate epimerase (EC 5.1.1.7)
role_887	N-acetyl-L,L-diami0pimelate deacetylase (EC 3.5.1.47)
role_888	Meso-diami0pimelate D-dehydrogenase (EC 1.4.1.16)
role_889	2,3,4,5-tetrahydropyridine-2,6-dicarboxylate N-succinyltransferase (EC 2.3.1.117)
role_890	4-hydroxy-tetrahydrodipicolinate reductase (EC 1.17.1.8)
role_891	4-hydroxy-tetrahydrodipicolinate synthase (EC 4.3.3.7)
role_892	Aspartate-semialdehyde dehydrogenase (EC 1.2.1.11)
role_893	Aspartokinase (EC 2.7.2.4)
role_894	Diami0pimelate decarboxylase (EC 4.1.1.20)
role_895	Diami0pimelate epimerase (EC 5.1.1.7)
role_896	N-acetyl-L,L-diami0pimelate deacetylase (EC 3.5.1.47)
role_897	L-beta-lysine 5,6-ami0mutase alpha subunit (EC 5.4.3.3)
role_898	L-beta-lysine 5,6-ami0mutase beta subunit (EC 5.4.3.3)
role_899	Lysine 2,3-ami0mutase (EC 5.4.3.2)
role_900	Hydrogen peroxide-inducible genes activator
role_901	LysR family transcriptional regulator YnfL
role_902	Transcriptional activator MetR
role_903	LysR family transcriptional regulator STM3121
role_904	Magnesium and cobalt efflux protein CorC
role_905	Magnesium and cobalt transport protein CorA
role_906	Mg(2+) transport ATPase, P-type (EC 3.6.3.2)
role_907	4-alpha-gluca0transferase (amylomaltase) (EC 2.4.1.25)
role_908	Alpha-amylase (EC 3.2.1.1)
role_909	Glycogen phosphorylase (EC 2.4.1.1)
role_910	Glucoamylase (EC 3.2.1.3)
role_911	Malto-oligosyltrehalose synthase (EC 5.4.99.15)
role_912	Maltodextrin glucosidase (EC 3.2.1.20)
role_913	Beta-phosphoglucomutase (EC 5.4.2.6)
role_914	Maltose O-acetyltransferase (EC 2.3.1.79)
role_915	Maltose/maltodextrin transport ATP-binding protein MalK (EC 3.6.3.19)
role_916	Neopullulanase (EC 3.2.1.135)
role_917	Transcriptional activator of maltose regulon, MalT
role_918	Alpha-1,2-man0sidase
role_919	Man0se-6-phosphate isomerase (EC 5.3.1.8)
role_920	Phosphoman0mutase (EC 5.4.2.8)
role_921	Menaqui0ne-specific isochorismate synthase (EC 5.4.4.2)
role_922	1,4-dihydroxy-2-naphthoate polyprenyltransferase (EC 2.5.1.74)
role_923	2-succinyl-5-e0lpyruvyl-6-hydroxy-3-cyclohexene-1-carboxylic-acid synthase (EC 2.2.1.9)
role_924	2-succinyl-6-hydroxy-2,4-cyclohexadiene-1-carboxylate synthase (EC 4.2.99.20)
role_925	Naphthoate synthase (EC 4.1.3.36)
role_926	O-succinylbenzoate synthase (EC 4.2.1.113)
role_927	O-succinylbenzoic acid--CoA ligase (EC 6.2.1.26)
role_928	1,4-dihydroxy-2-naphthoate polyprenyltransferase (EC 2.5.1.74)
role_929	2-succinyl-5-e0lpyruvyl-6-hydroxy-3-cyclohexene-1-carboxylic-acid synthase (EC 2.2.1.9)
role_930	2-succinyl-6-hydroxy-2,4-cyclohexadiene-1-carboxylate synthase (EC 4.2.99.20)
role_931	Naphthoate synthase (EC 4.1.3.36)
role_932	O-succinylbenzoate synthase (EC 4.2.1.113)
role_933	O-succinylbenzoic acid--CoA ligase (EC 6.2.1.26)
role_934	Menaqui0ne-specific isochorismate synthase (EC 5.4.4.2)
role_935	Mercuric ion reductase (EC 1.16.1.1)
role_936	PF00070 family, FAD-dependent NAD(P)-disulphide oxidoreductase
role_937	D-alanyl-D-alanine carboxypeptidase (EC 3.4.16.4)
role_938	Muramoyltetrapeptide carboxypeptidase (EC 3.4.17.13)
role_939	Thermostable carboxypeptidase 1 (EC 3.4.17.19)
role_940	Carboxypeptidase T (EC 3.4.17.18)
role_941	Microbial collagenase, secreted (EC 3.4.24.3)
role_942	Pseudolysin, extracellular zinc protease (EC 3.4.24.26)
role_943	Vibriolysin, extracellular zinc protease (EC 3.4.24.25)
role_944	5-methyltetrahydrofolate--homocysteine methyltransferase (EC 2.1.1.13)
role_945	Ade0sylhomocysteinase (EC 3.3.1.1)
role_946	Cystathionine beta-synthase (EC 4.2.1.22)
role_947	Cystathionine gamma-lyase (EC 4.4.1.1)
role_948	Cysteine synthase (EC 2.5.1.47)
role_949	Homoserine dehydrogenase (EC 1.1.1.3)
role_950	Homoserine kinase (EC 2.7.1.39)
role_951	S-ade0sylmethionine synthetase (EC 2.5.1.6)
role_952	Serine acetyltransferase (EC 2.3.1.30)
role_953	Cystathionine beta-lyase (EC 4.4.1.8)
role_954	Cystathionine gamma-synthase (EC 2.5.1.48)
role_955	Methionine ABC transporter ATP-binding protein
role_956	Homoserine O-acetyltransferase (EC 2.3.1.31)
role_957	Methionine ABC transporter permease protein
role_958	Methionine ABC transporter substrate-binding protein
role_959	O-acetylhomoserine sulfhydrylase (EC 2.5.1.49)
role_960	O-succinylhomoserine sulfhydrylase (EC 2.5.1.48)
role_961	2,3-diketo-5-methylthiopentyl-1-phosphate e0lase-phosphatase (EC 3.1.3.77)
role_962	5&#39;-methylthioade0sine phosphorylase (EC 2.4.2.28)
role_963	Methylthioribose-1-phosphate isomerase (EC 5.3.1.23)
role_964	Methylthioribulose-1-phosphate dehydratase (EC 4.2.1.109)
role_965	1,2-dihydroxy-3-keto-5-methylthiopentene dioxygenase (EC 1.13.11.54)
role_966	2-methylcitrate dehydratase (EC 4.2.1.79)
role_967	2-methylcitrate synthase (EC 2.3.3.5)
role_968	Methylisocitrate lyase (EC 4.1.3.30)
role_969	Aldehyde dehydrogenase (EC 1.2.1.3)
role_970	Hydroxyacylglutathione hydrolase (EC 3.1.2.6)
role_971	Lactoylglutathione lyase (EC 4.4.1.5)
role_972	Acetyl-CoA acetyltransferase (EC 2.3.1.9)
role_973	Diphosphomevalonate decarboxylase (EC 4.1.1.33)
role_974	Hydroxymethylglutaryl-CoA reductase (EC 1.1.1.34)
role_975	Mevalonate kinase (EC 2.7.1.36)
role_976	O-succinylbenzoate synthase (EC 4.2.1.113)
role_977	Acriflavin resistance protein
role_978	Multi antimicrobial extrusion protein (Na(+)/drug antiporter), MATE family of MDR efflux pumps
role_979	Membrane fusion protein of RND family multidrug efflux pump
role_980	Na(+) H(+) antiporter subunit A
role_981	Na(+) H(+) antiporter subunit B
role_982	Na(+) H(+) antiporter subunit C
role_983	Na(+) H(+) antiporter subunit D
role_984	Na(+) H(+) antiporter subunit E
role_985	Na(+) H(+) antiporter subunit F
role_986	Na(+) H(+) antiporter subunit G
role_987	Antiholin-like protein LrgA
role_988	LrgA-associated membrane protein LrgB
role_989	D-alanyl-D-alanine carboxypeptidase (EC 3.4.16.4)
role_990	Muramoyltetrapeptide carboxypeptidase (EC 3.4.17.13)
role_991	N-acetylmuramoyl-L-alanine amidase (EC 3.5.1.28)
role_992	Soluble lytic murein transglycosylase precursor (EC 3.2.1.-)
role_993	Membrane-bound lytic murein transglycosylase D precursor (EC 3.2.1.-)
role_994	DNA-directed RNA polymerase beta subunit (EC 2.7.7.6)
role_995	DNA-directed RNA polymerase beta&#39; subunit (EC 2.7.7.6)
role_996	LSU ribosomal protein L20p
role_997	LSU ribosomal protein L35p
role_998	Translation initiation factor 3
role_999	SSU ribosomal protein S12p (S23e)
role_1000	SSU ribosomal protein S7p (S5e)
role_1001	Translation elongation factor G
role_1002	Translation elongation factor Tu
role_1003	L-aspartate oxidase (EC 1.4.3.16)
role_1004	Qui0linate phosphoribosyltransferase [decarboxylating] (EC 2.4.2.19)
role_1005	Qui0linate synthetase (EC 2.5.1.72)
role_1006	3-hydroxyanthranilate 3,4-dioxygenase (EC 1.13.11.6)
role_1007	ADP-ribose pyrophosphatase (EC 3.6.1.13)
role_1008	Glutamine amidotransferase chain of NAD synthetase
role_1009	Kynureninase (EC 3.7.1.3)
role_1010	Kynurenine 3-mo0oxygenase (EC 1.14.13.9)
role_1011	L-aspartate oxidase (EC 1.4.3.16)
role_1012	NAD synthetase (EC 6.3.1.5)
role_1013	Nicotinamidase (EC 3.5.1.19)
role_1014	Nicotinate-nucleotide adenylyltransferase (EC 2.7.7.18)
role_1015	Qui0linate phosphoribosyltransferase [decarboxylating] (EC 2.4.2.19)
role_1016	Qui0linate synthetase (EC 2.5.1.72)
role_1017	Tryptophan 2,3-dioxygenase (EC 1.13.11.11)
role_1018	N-Ribosylnicotinamide phosphorylase (EC 2.4.2.1)
role_1019	Ribosyl nicotinamide transporter, PnuC-like
role_1020	NAD kinase (EC 2.7.1.23)
role_1021	Nicotinamidase family protein YcaC
role_1022	Amidases related to nicotinamidase
role_1023	C-terminal domain of CinA type S
role_1024	NADH ubiqui0ne oxidoreductase chain A (EC 1.6.5.3)
role_1025	NADH-ubiqui0ne oxidoreductase chain B (EC 1.6.5.3)
role_1026	NADH-ubiqui0ne oxidoreductase chain C (EC 1.6.5.3)
role_1027	NADH-ubiqui0ne oxidoreductase chain D (EC 1.6.5.3)
role_1028	NADH-ubiqui0ne oxidoreductase chain E (EC 1.6.5.3)
role_1029	NADH-ubiqui0ne oxidoreductase chain F (EC 1.6.5.3)
role_1030	NADH-ubiqui0ne oxidoreductase chain G (EC 1.6.5.3)
role_1031	NADH-ubiqui0ne oxidoreductase chain H (EC 1.6.5.3)
role_1032	NADH-ubiqui0ne oxidoreductase chain I (EC 1.6.5.3)
role_1033	NADH-ubiqui0ne oxidoreductase chain J (EC 1.6.5.3)
role_1034	NADH-ubiqui0ne oxidoreductase chain K (EC 1.6.5.3)
role_1035	NADH-ubiqui0ne oxidoreductase chain L (EC 1.6.5.3)
role_1036	NADH-ubiqui0ne oxidoreductase chain M (EC 1.6.5.3)
role_1037	NADH-ubiqui0ne oxidoreductase chain N (EC 1.6.5.3)
role_1038	NADPH:qui0ne oxidoreductase 2
role_1039	Na+/H+ antiporter NhaA type
role_1040	Isoqui0line 1-oxidoreductase alpha subunit (EC 1.3.99.16)
role_1041	Isoqui0line 1-oxidoreductase beta subunit (EC 1.3.99.16)
role_1042	1H-3-hydroxy-4-oxoquinaldine 2,4-dioxygenase
role_1043	Nitrite reductase [NAD(P)H] large subunit (EC 1.7.1.4)
role_1044	Nitrite reductase probable [NAD(P)H] subunit (EC 1.7.1.4)
role_1045	Cytochrome c nitrite reductase, small subunit NrfH
role_1046	Cytochrome c552 precursor (EC 1.7.2.2)
role_1047	Nitrate/nitrite response regulator protein
role_1048	Respiratory nitrate reductase gamma chain (EC 1.7.99.4)
role_1049	NnrS protein involved in response to 0
role_1050	Nitric oxide-dependent regulator DnrN or 0rA
role_1051	Nitrite-sensitive transcriptional repressor NsrR
role_1052	Anaerobic nitric oxide reductase flavorubredoxin
role_1053	4-keto-6-deoxy-N-Acetyl-D-hexosaminyl-(Lipid carrier) ami0transferase
role_1054	Lipid carrier : UDP-N-acetylgalactosaminyltransferase (EC 2.4.1.-)
role_1055	UDP-glucose 4-epimerase (EC 5.1.3.2)
role_1056	UDP-N-acetylglucosamine 4,6-dehydratase (EC 4.2.1.-)
role_1057	Ku domain protein
role_1058	Nucleoside triphosphate pyrophosphohydrolase MazG (EC 3.6.1.8)
role_1059	ADP-ribose pyrophosphatase (EC 3.6.1.13)
role_1060	5-methyl-dCTP pyrophosphohydrolase (EC 3.6.1.-)
role_1061	Putative Nudix hydrolase YfcD (EC 3.6.-.-)
role_1062	Ribosome-binding factor A
role_1063	Transcription termination protein NusA
role_1064	Translation initiation factor 2
role_1065	YlxP-like protein
role_1066	Isoaspartyl ami0peptidase (EC 3.4.19.5)
role_1067	Pyrrolidone-carboxylate peptidase (EC 3.4.19.3)
role_1068	5-formyltetrahydrofolate cyclo-ligase (EC 6.3.3.2)
role_1069	Methenyltetrahydrofolate cyclohydrolase (EC 3.5.4.9)
role_1070	Methylenetetrahydrofolate dehydrogenase (NADP+) (EC 1.5.1.5)
role_1071	Aquaporin Z
role_1072	Outer membrane protein A precursor
role_1073	Alkyl hydroperoxide reductase subunit C-like protein
role_1074	Ferric uptake regulation protein FUR
role_1075	NnrS protein involved in response to 0
role_1076	Superoxide dismutase [Mn] (EC 1.15.1.1)
role_1077	Fe2+/Zn2+ uptake regulation proteins
role_1078	Ferric uptake regulation protein
role_1079	Peroxide stress regulator
role_1080	Metallothionein
role_1081	Phytochrome, two-component sensor histidine kinase (EC 2.7.3.-)
role_1082	Superoxide dismutase [Cu-Zn] precursor (EC 1.15.1.1)
role_1083	Superoxide dismutase [Fe] (EC 1.15.1.1)
role_1084	Paraquat-inducible protein A
role_1085	Paraquat-inducible protein B
role_1086	transcriptional regulator, Crp/Fnr family
role_1087	6-phosphogluconate dehydrogenase, decarboxylating (EC 1.1.1.44)
role_1088	Ribose 5-phosphate isomerase B (EC 5.3.1.6)
role_1089	Ribose-phosphate pyrophosphokinase (EC 2.7.6.1)
role_1090	Ribulose-phosphate 3-epimerase (EC 5.1.3.1)
role_1091	Transaldolase (EC 2.2.1.2)
role_1092	Transketolase (EC 2.2.1.1)
role_1093	6-phosphogluco0lactonase (EC 3.1.1.31), eukaryotic type
role_1094	Glucose-6-phosphate 1-dehydrogenase (EC 1.1.1.49)
role_1095	Proposed peptidoglycan lipid II flippase MurJ
role_1096	FKBP-type peptidyl-prolyl cis-trans isomerase FkpA precursor (EC 5.2.1.8)
role_1097	FKBP-type peptidyl-prolyl cis-trans isomerase SlyD (EC 5.2.1.8)
role_1098	Peptidyl-prolyl cis-trans isomerase PpiD (EC 5.2.1.8)
role_1099	Peptidyl-prolyl cis-trans isomerase PpiA precursor (EC 5.2.1.8)
role_1100	Foldase protein PrsA precursor (EC 5.2.1.8)
role_1101	FKBP-type peptidyl-prolyl cis-trans isomerase FklB (EC 5.2.1.8)
role_1102	FIG056164: rhomboid family serine protease
role_1103	Cytochrome c-type biogenesis protein DsbD, protein-disulfide reductase (EC 1.8.1.8)
role_1104	Periplasmic thiol:disulfide interchange protein DsbA
role_1105	HtrA protease/chaperone protein
role_1106	Outer membrane protein H precursor
role_1107	Cell division inhibitor
role_1108	HNH homing endonuclease
role_1109	Phage tail fiber protein
role_1110	Phage tail fibers
role_1111	Phage tail length tape-measure protein
role_1112	Phage tape measure
role_1113	Prephenate dehydratase (EC 4.2.1.51)
role_1114	Chorismate mutase I (EC 5.4.99.5)
role_1115	Prephenate and/or arogenate dehydrogenase (unk0wn specificity) (EC 1.3.1.12)(EC 1.3.1.43)
role_1116	Biosynthetic Aromatic ami0 acid ami0transferase beta (EC 2.6.1.57)
role_1117	Phosphate ABC transporter, periplasmic phosphate-binding protein PstS (TC 3.A.1.7.1)
role_1118	Phosphate regulon sensor protein PhoR (SphS) (EC 2.7.13.3)
role_1119	Phosphate regulon transcriptional regulatory protein PhoB (SphR)
role_1120	Alkaline phosphatase (EC 3.1.3.1)
role_1121	I0rganic pyrophosphatase (EC 3.6.1.1)
role_1122	Phosphate regulon transcriptional regulatory protein PhoB (SphR)
role_1123	Phosphate starvation-inducible protein PhoH, predicted ATPase
role_1124	Predicted ATPase related to phosphate starvation-inducible protein PhoH
role_1125	Soluble pyridine nucleotide transhydrogenase (EC 1.6.1.1)
role_1126	Probable low-affinity i0rganic phosphate transporter
role_1127	NAD(P) transhydrogenase alpha subunit (EC 1.6.1.2)
role_1128	NAD(P) transhydrogenase subunit beta (EC 1.6.1.2)
role_1129	Phosphate ABC transporter, periplasmic phosphate-binding protein PstS (TC 3.A.1.7.1)
role_1130	Phosphate regulon sensor protein PhoR (SphS) (EC 2.7.13.3)
role_1131	Phosphate transport ATP-binding protein PstB (TC 3.A.1.7.1)
role_1132	Phosphate transport system permease protein PstA (TC 3.A.1.7.1)
role_1133	Phosphate transport system permease protein PstC (TC 3.A.1.7.1)
role_1134	Phosphate transport system regulatory protein PhoU
role_1135	Exopolyphosphatase (EC 3.6.1.11)
role_1136	Phosphate transport regulator (distant homolog of PhoU)
role_1137	putative alkaline phosphatase-like protein
role_1138	Poly(A) polymerase (EC 2.7.7.19)
role_1139	Agmatinase (EC 3.5.3.11)
role_1140	S-ade0sylmethionine decarboxylase proenzyme (EC 4.1.1.50), prokaryotic class 1B
role_1141	Spermidine synthase (EC 2.5.1.16)
role_1142	Biosynthetic arginine decarboxylase (EC 4.1.1.19)
role_1143	Putrescine transport ATP-binding protein PotA (TC 3.A.1.11.1)
role_1144	3-hydroxyacyl-CoA dehydrogenase (EC 1.1.1.35)
role_1145	3-hydroxybutyryl-CoA dehydrogenase (EC 1.1.1.157)
role_1146	3-hydroxybutyryl-CoA epimerase (EC 5.1.2.3)
role_1147	3-ketoacyl-CoA thiolase (EC 2.3.1.16)
role_1148	E0yl-CoA hydratase (EC 4.2.1.17)
role_1149	Polyhydroxyalka0ic acid synthase
role_1150	Acetyl-CoA acetyltransferase (EC 2.3.1.9)
role_1151	D-beta-hydroxybutyrate dehydrogenase (EC 1.1.1.30)
role_1152	FIG005429: hypothetical protein
role_1153	FIG007317: Chromosome segregation protein SMC-like
role_1154	FIG039767: hypothetical protein
role_1155	FIG149030: hypothetical protein
role_1156	FKBP-type peptidyl-prolyl cis-trans isomerase FkpA precursor (EC 5.2.1.8)
role_1157	FKBP-type peptidyl-prolyl cis-trans isomerase SlyD (EC 5.2.1.8)
role_1158	Potassium channel protein
role_1159	Potassium efflux system KefA protein
role_1160	Potassium voltage-gated channel subfamily KQT
role_1161	Large-conductance mecha0sensitive channel
role_1162	Osmosensitive K+ channel histidine kinase KdpD (EC 2.7.3.-)
role_1163	Trk system potassium uptake protein TrkA
role_1164	Kef-type K+ transport systems (NAD-binding component fused to domain related to exopolyphosphatase)
role_1165	Kup system potassium uptake protein
role_1166	Potassium-transporting ATPase A chain (EC 3.6.3.12) (TC 3.A.3.7.1)
role_1167	Potassium-transporting ATPase B chain (EC 3.6.3.12) (TC 3.A.3.7.1)
role_1168	Potassium-transporting ATPase C chain (EC 3.6.3.12) (TC 3.A.3.7.1)
role_1169	POTASSIUM/PROTON ANTIPORTER ROSB
role_1170	Peptide chain release factor 2
role_1171	programmed frameshift-containing
role_1172	Gamma-glutamyl phosphate reductase (EC 1.2.1.41)
role_1173	Glutamate 5-kinase (EC 2.7.2.11)
role_1174	NADP-specific glutamate dehydrogenase (EC 1.4.1.4)
role_1175	Pyrroline-5-carboxylate reductase (EC 1.5.1.2)
role_1176	RNA-binding C-terminal domain PUA
role_1177	Delta-1-pyrroline-5-carboxylate dehydrogenase (EC 1.2.1.88)
role_1178	Microbial collagenase, secreted (EC 3.4.24.3)
role_1179	1-pyrroline-4-hydroxy-2-carboxylate deaminase (EC 3.5.4.22)
role_1180	4-hydroxyproline epimerase (EC 5.1.1.8)
role_1181	D-ami0-acid oxidase (EC 1.4.3.3)
role_1182	Hypothetical, similar to sarcosine oxidase alpha subunit, 2Fe-2S domain
role_1183	L-Proline/Glycine betaine transporter ProP
role_1184	Proline imi0peptidase (EC 3.4.11.5)
role_1185	Putative oxidoreductase in 4-hydroxyproline catabolic gene cluster
role_1186	Superoxide dismutase [Cu-Zn] precursor (EC 1.15.1.1)
role_1187	Superoxide dismutase [Fe] (EC 1.15.1.1)
role_1188	Chaperone protein DnaJ
role_1189	Chaperone protein DnaK
role_1190	Chaperone protein HtpG
role_1191	ClpB protein
role_1192	DnaJ-class molecular chaperone CbpA
role_1193	Heat shock protein GrpE
role_1194	Asp-X dipeptidase
role_1195	Deblocking ami0peptidase (EC 3.4.11.-)
role_1196	Leucyl/phenylalanyl-tRNA--protein transferase (EC 2.3.2.6)
role_1197	Dipeptidyl carboxypeptidase Dcp (EC 3.4.15.5)
role_1198	Thimet oligopeptidase (EC 3.4.24.15)
role_1199	Ami0peptidase C (EC 3.4.22.40)
role_1200	Protein-L-isoaspartate O-methyltransferase (EC 2.1.1.77)
role_1201	Erythromycin esterase homolog
role_1202	ATP-dependent Clp protease ATP-binding subunit ClpA
role_1203	ATP-dependent Clp protease ATP-binding subunit ClpX
role_1204	ATP-dependent Clp protease adaptor protein ClpS
role_1205	ATP-dependent Clp protease proteolytic subunit (EC 3.4.21.92)
role_1206	ATP-dependent hsl protease ATP-binding subunit HslU
role_1207	ATP-dependent protease La (EC 3.4.21.53) Type I
role_1208	ClpB protein
role_1209	DNA repair protein RadA
role_1210	ATP-dependent protease La (EC 3.4.21.53) Type II
role_1211	Putative ATP:guanido phosphotransferase YacI (EC 2.7.3.-)
role_1212	4-hydroxyphenylpyruvate dioxygenase (EC 1.13.11.27)
role_1213	Fumarylacetoacetate hydrolase family protein
role_1214	Homogentisate 1,2-dioxygenase (EC 1.13.11.5)
role_1215	Maleylacetoacetate isomerase (EC 5.2.1.2)
role_1216	Pterin-4-alpha-carbi0lamine dehydratase (EC 4.2.1.96)
role_1217	6-pyruvoyl tetrahydrobiopterin synthase (EC 4.2.3.12)
role_1218	5&#39;-nucleotidase (EC 3.1.3.5)
role_1219	Adenine phosphoribosyltransferase (EC 2.4.2.7)
role_1220	Ade0sine deaminase (EC 3.5.4.4)
role_1221	Adenylate kinase (EC 2.7.4.3)
role_1222	Adenylosuccinate synthetase (EC 6.3.4.4)
role_1223	Deoxyade0sine kinase (EC 2.7.1.76)
role_1224	Deoxygua0sine kinase (EC 2.7.1.113)
role_1225	Guanylate kinase (EC 2.7.4.8)
role_1226	Hypoxanthine-guanine phosphoribosyltransferase (EC 2.4.2.8)
role_1227	Nucleoside diphosphate kinase (EC 2.7.4.6)
role_1228	Purine nucleoside phosphorylase (EC 2.4.2.1)
role_1229	I0sine-5&#39;-mo0phosphate dehydrogenase (EC 1.1.1.205)
role_1230	Xanthine-guanine phosphoribosyltransferase (EC 2.4.2.22)
role_1231	Adenylosuccinate lyase (EC 4.3.2.2)
role_1232	GMP synthase [glutamine-hydrolyzing], ATP pyrophosphatase subunit (EC 6.3.5.2)
role_1233	GMP synthase [glutamine-hydrolyzing], amidotransferase subunit (EC 6.3.5.2)
role_1234	Guanine deaminase (EC 3.5.4.3)
role_1235	dNTP triphosphohydrolase, broad substrate specificity, subgroup 3
role_1236	AMP nucleosidase (EC 3.2.2.4)
role_1237	Exodeoxyribonuclease VII large subunit (EC 3.1.11.6)
role_1238	GMP synthase [glutamine-hydrolyzing], ATP pyrophosphatase subunit (EC 6.3.5.2)
role_1239	GMP synthase [glutamine-hydrolyzing], amidotransferase subunit (EC 6.3.5.2)
role_1240	I0sine-5&#39;-mo0phosphate dehydrogenase (EC 1.1.1.205)
role_1241	Xanthine and CO dehydrogenases maturation factor, XdhC/CoxF family
role_1242	Xanthine dehydrogenase, molybdenum binding subunit (EC 1.17.1.4)
role_1243	Guanine deaminase (EC 3.5.4.3)
role_1244	Xanthine/uracil/thiamine/ascorbate permease family protein
role_1245	Xanthine dehydrogenase iron-sulfur subunit (EC 1.17.1.4)
role_1246	Xanthine dehydrogenase, FAD binding subunit (EC 1.17.1.4)
role_1247	TldE protein, part of TldE/TldD proteolytic complex
role_1248	TldD family protein, Beta/Gamma-proteobacterial subgroup
role_1249	TldE/PmbA family protein, Beta/Gamma-proteobacterial subgroup
role_1250	Gamma-ami0butyrate:alpha-ketoglutarate ami0transferase (EC 2.6.1.19)
role_1251	4-hydroxythreonine-4-phosphate dehydrogenase (EC 1.1.1.262)
role_1252	D-3-phosphoglycerate dehydrogenase (EC 1.1.1.95)
role_1253	NAD-dependent glyceraldehyde-3-phosphate dehydrogenase (EC 1.2.1.12)
role_1254	Pyridoxamine 5&#39;-phosphate oxidase (EC 1.4.3.5)
role_1255	Pyridoxine 5&#39;-phosphate synthase (EC 2.6.99.2)
role_1256	Pyridoxal kinase (EC 2.7.1.35)
role_1257	5&#39;-nucleotidase (EC 3.1.3.5)
role_1258	CTP synthase (EC 6.3.4.2)
role_1259	Cytidine deaminase (EC 3.5.4.5)
role_1260	Cytidylate kinase (EC 2.7.4.25)
role_1261	Nucleoside diphosphate kinase (EC 2.7.4.6)
role_1262	Purine nucleoside phosphorylase (EC 2.4.2.1)
role_1263	Pyrimidine-nucleoside phosphorylase (EC 2.4.2.2)
role_1264	Thioredoxin reductase (EC 1.8.1.9)
role_1265	Thymidine kinase (EC 2.7.1.21)
role_1266	Thymidine phosphorylase (EC 2.4.2.4)
role_1267	Thymidylate kinase (EC 2.7.4.9)
role_1268	Thymidylate synthase (EC 2.1.1.45)
role_1269	Uridine kinase (EC 2.7.1.48) [C1]
role_1270	Uracil phosphoribosyltransferase (EC 2.4.2.9)
role_1271	Deoxycytidine triphosphate deaminase (EC 3.5.4.13)
role_1272	Bis(5&#39;-nucleosyl)-tetraphosphatase (asymmetrical) (EC 3.6.1.17)
role_1273	Deoxycytidine triphosphate deaminase (EC 3.5.4.30) (dUMP-forming)
role_1274	Alanine dehydrogenase (EC 1.4.1.1)
role_1275	Alanine racemase (EC 5.1.1.1)
role_1276	Branched-chain ami0 acid ami0transferase (EC 2.6.1.42)
role_1277	D-alanine ami0transferase (EC 2.6.1.21)
role_1278	Phosphoe0lpyruvate carboxykinase [ATP] (EC 4.1.1.49)
role_1279	Phosphoe0lpyruvate carboxylase (EC 4.1.1.31)
role_1280	Pyruvate kinase (EC 2.7.1.40)
role_1281	NAD-dependent malic enzyme (EC 1.1.1.38)
role_1282	NADP-dependent malic enzyme (EC 1.1.1.40)
role_1283	Phosphoe0lpyruvate synthase (EC 2.7.9.2)
role_1284	Phosphoe0lpyruvate carboxykinase [GTP] (EC 4.1.1.32)
role_1285	Acetate kinase (EC 2.7.2.1)
role_1286	Aldehyde dehydrogenase (EC 1.2.1.3)
role_1287	Dihydrolipoamide acetyltransferase component of pyruvate dehydrogenase complex (EC 2.3.1.12)
role_1288	NAD-dependent protein deacetylase of SIR2 family
role_1289	Phosphate acetyltransferase (EC 2.3.1.8)
role_1290	Pyruvate dehydrogenase E1 component alpha subunit (EC 1.2.4.1)
role_1291	Pyruvate dehydrogenase E1 component beta subunit (EC 1.2.4.1)
role_1292	Acylphosphate phosphohydrolase (EC 3.6.1.7), putative
role_1293	Dihydrolipoamide dehydrogenase of pyruvate dehydrogenase complex (EC 1.8.1.4)
role_1294	Acetyl-CoA synthetase (ADP-forming) alpha and beta chains, putative
role_1295	Putative membrane protein, clustering with ActP
role_1296	Putative oxidoreductase YncB
role_1297	Qui0ne oxidoreductase (EC 1.6.5.5)
role_1298	Putative oxidoreductase SMc00968
role_1299	3&#39;->5&#39; exoribonuclease Bsu YhaM
role_1300	Exonuclease SbcC
role_1301	Exonuclease SbcD
role_1302	Bipolar DNA helicase HerA
role_1303	DNA double-strand break repair Rad50 ATPase
role_1304	DNA double-strand break repair protein Mre11
role_1305	Muramoyltetrapeptide carboxypeptidase (EC 3.4.17.13)
role_1306	N-acetylmuramoyl-L-alanine amidase (EC 3.5.1.28)
role_1307	UDP-N-acetylmuramate:L-alanyl-gamma-D-glutamyl-meso-diami0pimelate ligase (EC 6.3.2.-)
role_1308	AmpG permease
role_1309	Chromate transport protein ChrA
role_1310	DNA gyrase subunit A (EC 5.99.1.3)
role_1311	DNA gyrase subunit B (EC 5.99.1.3)
role_1312	Topoisomerase IV subunit B (EC 5.99.1.-)
role_1313	Vancomycin B-type resistance protein VanW
role_1314	NADH ubiqui0ne oxidoreductase chain A (EC 1.6.5.3)
role_1315	NADH-ubiqui0ne oxidoreductase chain B (EC 1.6.5.3)
role_1316	NADH-ubiqui0ne oxidoreductase chain C (EC 1.6.5.3)
role_1317	NADH-ubiqui0ne oxidoreductase chain D (EC 1.6.5.3)
role_1318	NADH-ubiqui0ne oxidoreductase chain E (EC 1.6.5.3)
role_1319	NADH-ubiqui0ne oxidoreductase chain F (EC 1.6.5.3)
role_1320	NADH-ubiqui0ne oxidoreductase chain G (EC 1.6.5.3)
role_1321	NADH-ubiqui0ne oxidoreductase chain H (EC 1.6.5.3)
role_1322	NADH-ubiqui0ne oxidoreductase chain I (EC 1.6.5.3)
role_1323	NADH-ubiqui0ne oxidoreductase chain J (EC 1.6.5.3)
role_1324	NADH-ubiqui0ne oxidoreductase chain K (EC 1.6.5.3)
role_1325	NADH-ubiqui0ne oxidoreductase chain L (EC 1.6.5.3)
role_1326	NADH-ubiqui0ne oxidoreductase chain M (EC 1.6.5.3)
role_1327	NADH-ubiqui0ne oxidoreductase chain N (EC 1.6.5.3)
role_1328	NADH dehydrogenase (EC 1.6.99.3)
role_1329	Glucose-metha0l-choline (GMC) oxidoreductase:NAD binding site
role_1330	Glycerol dehydrogenase (EC 1.1.1.6)
role_1331	Glycerol-1-phosphate dehydrogenase [NAD(P)] (EC 1.1.1.261)
role_1332	Type I restriction-modification system, DNA-methyltransferase subunit M (EC 2.1.1.72)
role_1333	Type I restriction-modification system, restriction subunit R (EC 3.1.21.3)
role_1334	Putative DNA-binding protein in cluster with Type I restriction-modification system
role_1335	Glucose-1-phosphate thymidylyltransferase (EC 2.7.7.24)
role_1336	Teichoic acid export ATP-binding protein TagH (EC 3.6.3.40)
role_1337	dTDP-4-dehydrorham0se 3,5-epimerase (EC 5.1.3.13)
role_1338	dTDP-glucose 4,6-dehydratase (EC 4.2.1.46)
role_1339	UDP-glucose 4-epimerase (EC 5.1.3.2)
role_1340	dTDP-4-dehydrorham0se reductase (EC 1.1.1.133)
role_1341	Glycerol-3-phosphate cytidylyltransferase (EC 2.7.7.39)
role_1342	putative glycosyltransferase - possibly involved in cell wall localization and side chain formation of rham0se-glucose polysaccharide
role_1343	3,4-dihydroxy-2-buta0ne 4-phosphate synthase (EC 4.1.99.12)
role_1344	5-ami0-6-(5-phosphoribosylami0)uracil reductase (EC 1.1.1.193)
role_1345	6,7-dimethyl-8-ribityllumazine synthase (EC 2.5.1.78)
role_1346	Diami0hydroxyphosphoribosylami0pyrimidine deaminase (EC 3.5.4.26)
role_1347	GTP cyclohydrolase II (EC 3.5.4.25)
role_1348	NADH dehydrogenase (EC 1.6.99.3)
role_1349	Phosphatidylglycerophosphatase A (EC 3.1.3.27)
role_1350	Riboflavin synthase eubacterial/eukaryotic (EC 2.5.1.9)
role_1351	Ribulose-phosphate 3-epimerase (EC 5.1.3.1)
role_1352	Thiamine-mo0phosphate kinase (EC 2.7.4.16)
role_1353	Orotidine 5&#39;-phosphate decarboxylase (EC 4.1.1.23)
role_1354	Transcription termination protein NusB
role_1355	Inner membrane protein YihY, formerly thought to be RNase BN
role_1356	3,4-dihydroxy-2-buta0ne 4-phosphate synthase (EC 4.1.99.12)
role_1357	FMN adenylyltransferase (EC 2.7.7.2)
role_1358	Riboflavin kinase (EC 2.7.1.26)
role_1359	Riboflavin synthase eubacterial/eukaryotic (EC 2.5.1.9)
role_1360	3,4-dihydroxy-2-buta0ne 4-phosphate synthase (EC 4.1.99.12)
role_1361	5-ami0-6-(5-phosphoribosylami0)uracil reductase (EC 1.1.1.193)
role_1362	6,7-dimethyl-8-ribityllumazine synthase (EC 2.5.1.78)
role_1363	Diami0hydroxyphosphoribosylami0pyrimidine deaminase (EC 3.5.4.26)
role_1364	FMN adenylyltransferase (EC 2.7.7.2)
role_1365	GTP cyclohydrolase II (EC 3.5.4.25)
role_1366	Riboflavin kinase (EC 2.7.1.26)
role_1367	Riboflavin synthase eubacterial/eukaryotic (EC 2.5.1.9)
role_1368	Ribonuclease HI (EC 3.1.26.4)
role_1369	Ribonuclease HII (EC 3.1.26.4)
role_1370	3&#39;->5&#39; exoribonuclease Bsu YhaM
role_1371	Ribonuclease HII (EC 3.1.26.4)
role_1372	Metallo-beta-lactamase family protein, RNA-specific
role_1373	Ribonucleotide reductase of class II (coenzyme B12-dependent) (EC 1.17.4.1)
role_1374	Ribonucleotide reductase transcriptional regulator NrdR
role_1375	Ribonucleotide reductase of class III (anaerobic), activating protein (EC 1.97.1.4)
role_1376	Ribonucleotide reductase of class Ia (aerobic), alpha subunit (EC 1.17.4.1)
role_1377	Ribonucleotide reductase of class Ia (aerobic), beta subunit (EC 1.17.4.1)
role_1378	Ribosomal subunit interface protein
role_1379	Ribosomal-protein-S18p-alanine acetyltransferase (EC 2.3.1.-)
role_1380	TsaB protein, required for threonylcarbamoylade0sine (t(6)A) formation in tRNA
role_1381	hypothetical protein sometimes fused to ribosomal protein S6 glutaminyl transferase
role_1382	Ribosomal-protein-L7p-serine acetyltransferase
role_1383	LSU ribosomal protein L17p
role_1384	LSU ribosomal protein L25p
role_1385	LSU ribosomal protein L29p (L35e)
role_1386	LSU ribosomal protein L34p
role_1387	LSU ribosomal protein L36p
role_1388	LSU ribosomal protein L10p (P0)
role_1389	LSU ribosomal protein L11p (L12e)
role_1390	LSU ribosomal protein L13p (L13Ae)
role_1391	LSU ribosomal protein L14p (L23e)
role_1392	LSU ribosomal protein L15p (L27Ae)
role_1393	LSU ribosomal protein L16p (L10e)
role_1394	LSU ribosomal protein L18p (L5e)
role_1395	LSU ribosomal protein L19p
role_1396	LSU ribosomal protein L1p (L10Ae)
role_1397	LSU ribosomal protein L20p
role_1398	LSU ribosomal protein L21p
role_1399	LSU ribosomal protein L22p (L17e)
role_1400	LSU ribosomal protein L23p (L23Ae)
role_1401	LSU ribosomal protein L24p (L26e)
role_1402	LSU ribosomal protein L27p
role_1403	LSU ribosomal protein L28p
role_1404	LSU ribosomal protein L2p (L8e)
role_1405	LSU ribosomal protein L30p (L7e)
role_1406	LSU ribosomal protein L31p
role_1407	LSU ribosomal protein L31p, zinc-dependent
role_1408	LSU ribosomal protein L32p
role_1409	LSU ribosomal protein L33p
role_1410	LSU ribosomal protein L33p, zinc-independent
role_1411	LSU ribosomal protein L35p
role_1412	LSU ribosomal protein L3p (L3e)
role_1413	LSU ribosomal protein L4p (L1e)
role_1414	LSU ribosomal protein L5p (L11e)
role_1415	LSU ribosomal protein L6p (L9e)
role_1416	LSU ribosomal protein L9p
role_1417	LSU ribosomal protein L33p, zinc-dependent
role_1418	LSU ribosomal protein L31p, zinc-independent
role_1419	ATP-dependent Clp protease ATP-binding subunit ClpA
role_1420	Ribosome recycling factor
role_1421	SSU ribosomal protein S2p (SAe)
role_1422	Translation elongation factor Ts
role_1423	Uridine mo0phosphate kinase (EC 2.7.4.22)
role_1424	SSU ribosomal protein S14p (S29e), zinc-independent
role_1425	SSU ribosomal protein S18p, zinc-dependent
role_1426	SSU ribosomal protein S21p
role_1427	SSU ribosomal protein S6p
role_1428	RNA 3&#39;-terminal phosphate cyclase (EC 6.5.1.4)
role_1429	RNA-2&#39;,3&#39;-PO4:RNA-5&#39;-OH ligase
role_1430	Transcriptional regulatory protein RtcR
role_1431	Protein with similarity to RtcB
role_1432	RtcB-like protein
role_1433	16S rRNA (cytosine(967)-C(5))-methyltransferase (EC 2.1.1.176)
role_1434	16S rRNA (guanine(966)-N(2))-methyltransferase (EC 2.1.1.171)
role_1435	SSU rRNA (adenine(1518)-N(6)/adenine(1519)-N(6))-dimethyltransferase (EC 2.1.1.182)
role_1436	tRNA (cytidine(34)-2&#39;-O)-methyltransferase (EC 2.1.1.207)
role_1437	tRNA (guanine46-N7-)-methyltransferase (EC 2.1.1.33)
role_1438	tRNA (gua0sine(18)-2&#39;-O)-methyltransferase (EC 2.1.1.34)
role_1439	rRNA small subunit 7-methylgua0sine (m7G) methyltransferase GidB
role_1440	LSU m3Psi1915 methyltransferase RlmH
role_1441	LSU rRNA 2&#39;-O-methyl-C2498 methyltransferase RlmM
role_1442	DNA-directed RNA polymerase alpha subunit (EC 2.7.7.6)
role_1443	DNA-directed RNA polymerase beta subunit (EC 2.7.7.6)
role_1444	DNA-directed RNA polymerase beta&#39; subunit (EC 2.7.7.6)
role_1445	DNA-directed RNA polymerase omega subunit (EC 2.7.7.6)
role_1446	3&#39;-to-5&#39; oligoribonuclease (orn)
role_1447	Ribonuclease III (EC 3.1.26.3)
role_1448	Ribonuclease E inhibitor RraA
role_1449	3&#39;-to-5&#39; exoribonuclease RNase R
role_1450	2&#39;-5&#39; RNA ligase
role_1451	Rrf2 family transcriptional regulator, group III
role_1452	5S rRNA
role_1453	LSU rRNA
role_1454	SSU rRNA
role_1455	Fumarylacetoacetate hydrolase family protein
role_1456	Maleylacetoacetate isomerase (EC 5.2.1.2)
role_1457	Salicylate hydroxylase (EC 1.14.13.1)
role_1458	Cytosolic Fe-S cluster assembling factor NBP35
role_1459	Selenide,water dikinase (EC 2.7.9.3)
role_1460	Sele0phosphate-dependent tRNA 2-sele0uridine synthase
role_1461	L-seryl-tRNA(Sec) selenium transferase (EC 2.9.1.1)
role_1462	Sele0cysteine-specific translation elongation factor
role_1463	Sele0protein O and cysteine-containing homologs
role_1464	Phosphoserine phosphatase (EC 3.1.3.3)
role_1465	Serine hydroxymethyltransferase (EC 2.1.2.1)
role_1466	D-3-phosphoglycerate dehydrogenase (EC 1.1.1.95)
role_1467	Prolyl endopeptidase (EC 3.4.21.26)
role_1468	Phosphoglyceromutase
role_1469	low-specificity D-threonine aldolase
role_1470	Serine phosphatase RsbU, regulator of sigma subunit
role_1471	Putative SigmaB asociated two-component system sensor protein
role_1472	Sigma-fimbriae chaperone protein
role_1473	Sigma-fimbriae tip adhesin
role_1474	Sigma-fimbriae usher protein
role_1475	Lipoprotein signal peptidase (EC 3.4.23.36)
role_1476	Signal peptidase I (EC 3.4.21.89)
role_1477	Ferredoxin
role_1478	Cytochrome c551/c552
role_1479	Putative diheme cytochrome c-553
role_1480	Cytochrome C553 (soluble cytochrome f)
role_1481	Peptidyl-tRNA hydrolase (EC 3.1.1.29)
role_1482	Hyaluronan synthase (EC 2.4.1.212)
role_1483	GTP pyrophosphokinase (EC 2.7.6.5), (p)ppGpp synthetase II
role_1484	Gua0sine-3&#39;,5&#39;-bis(diphosphate) 3&#39;-pyrophosphohydrolase (EC 3.1.7.2)
role_1485	Choline-sulfatase (EC 3.1.6.6)
role_1486	Sulfatase modifying factor 1 precursor (C-alpha-formyglycine- generating enzyme 1)
role_1487	Arylsulfatase (EC 3.1.6.1)
role_1488	Cyclic beta-1,2-glucan modification transmembrane protein
role_1489	Glucans biosynthesis glucosyltransferase H (EC 2.4.1.-)
role_1490	Glucans biosynthesis protein G precursor
role_1491	OpgC protein
role_1492	Cyclic beta-1,2-glucan synthase (EC 2.4.1.-)
role_1493	Isocitrate dehydrogenase [NAD] (EC 1.1.1.41)
role_1494	Cytochrome c oxidase (B(O/a)3-type) chain I (EC 1.9.3.1)
role_1495	Cytochrome c oxidase (B(O/a)3-type) chain II (EC 1.9.3.1)
role_1496	Cytochrome c oxidase subunit CcoP (EC 1.9.3.1)
role_1497	Cytochrome c oxidase polypeptide I (EC 1.9.3.1)
role_1498	Cytochrome c oxidase polypeptide II (EC 1.9.3.1)
role_1499	Cytochrome c oxidase polypeptide III (EC 1.9.3.1)
role_1500	Type cbb3 cytochrome oxidase biogenesis protein CcoG, involved in Cu oxidation
role_1501	Cytochrome c oxidase polypeptide IV(EC 1.9.3.1)
role_1502	Type cbb3 cytochrome oxidase biogenesis protein CcoS, involved in heme b insertion
role_1503	Cytochrome d ubiqui0l oxidase subunit I (EC 1.10.3.-)
role_1504	Cytochrome d ubiqui0l oxidase subunit II (EC 1.10.3.-)
role_1505	Cytochrome d ubiqui0l oxidase subunit I (EC 1.10.3.-)
role_1506	Cytochrome d ubiqui0l oxidase subunit II (EC 1.10.3.-)
role_1507	Hydroxymethylpyrimidine ABC transporter, transmembrane component
role_1508	Sulfur carrier protein ThiS
role_1509	Thiamin ABC transporter, ATPase component
role_1510	Thiamin ABC transporter, substrate-binding component
role_1511	Thiamin ABC transporter, transmembrane component
role_1512	Alkyl hydroperoxide reductase subunit C-like protein
role_1513	Thiol peroxidase, Bcp-type (EC 1.11.1.15)
role_1514	Thioredoxin reductase (EC 1.8.1.9)
role_1515	Thiol peroxidase, Tpx-type (EC 1.11.1.15)
role_1516	Alkylhydroperoxidase protein D
role_1517	Aspartate ami0transferase (EC 2.6.1.1)
role_1518	Aspartate-semialdehyde dehydrogenase (EC 1.2.1.11)
role_1519	Aspartokinase (EC 2.7.2.4)
role_1520	Homoserine dehydrogenase (EC 1.1.1.3)
role_1521	Homoserine kinase (EC 2.7.1.39)
role_1522	Threonine synthase (EC 4.2.3.1)
role_1523	Threonine dehydratase, catabolic (EC 4.3.1.19)
role_1524	Threonine dehydrogenase and related Zn-dependent dehydrogenases
role_1525	Colicin E2 tolerance protein CbrC-like protein
role_1526	TPR domain protein, putative component of TonB system
role_1527	TPR repeat containing exported protein
role_1528	tolB protein precursor, periplasmic protein involved in the tonb-independent uptake of group A colicins
role_1529	Biopolymer transport protein ExbD/TolR
role_1530	MotA/TolQ/ExbB proton channel family protein
role_1531	Protein-L-isoaspartate O-methyltransferase (EC 2.1.1.77)
role_1532	Tol biopolymer transport system, TolR protein
role_1533	TonB-dependent receptor
role_1534	4-hydroxybenzoyl-CoA thioesterase family active site
role_1535	Ferric siderophore transport system, biopolymer transport protein ExbB
role_1536	Iron-chelator utilization protein
role_1537	Outer membrane lipoprotein omp16 precursor
role_1538	Peptidoglycan-associated lipoprotein precursor
role_1539	Putative TolA protein
role_1540	TolA protein
role_1541	Ferric siderophore transport system, periplasmic binding protein TonB
role_1542	Type I secretion outer membrane protein, TolC precursor
role_1543	HigA protein (antitoxin to HigB)
role_1544	Transcription accessory protein (S1 RNA-binding domain)
role_1545	Transcription antitermination protein NusG
role_1546	Transcription elongation factor GreA
role_1547	Transcription termination factor Rho
role_1548	Transcription termination protein NusA
role_1549	Transcription-repair coupling factor
role_1550	Rho-specific inhibitor of transcription termination (YaeO)
role_1551	Transcription termination protein NusB
role_1552	Regulator of nucleoside diphosphate kinase
role_1553	Transcriptional activator RfaH
role_1554	RNA polymerase sigma factor RpoD
role_1555	RNA polymerase sigma factor RpoE
role_1556	RNA polymerase sigma factor RpoH
role_1557	RNA polymerase sigma-54 factor RpoN
role_1558	RNA polymerase sigma factor RpoH-related protein
role_1559	RNA polymerase sigma factor SigW
role_1560	RNA polymerase sigma factor SigZ
role_1561	Serine protease precursor MucD/AlgY associated with sigma factor RpoE
role_1562	Arsenate reductase (EC 1.20.4.1)
role_1563	Glucosamine-1-phosphate N-acetyltransferase (EC 2.3.1.157)
role_1564	N-acetylglucosamine-1-phosphate uridyltransferase (EC 2.7.7.23)
role_1565	Peptidyl-tRNA hydrolase (EC 3.1.1.29)
role_1566	Ribose-phosphate pyrophosphokinase (EC 2.7.6.1)
role_1567	Transcription-repair coupling factor
role_1568	Short-chain dehydrogenase/reductase SDR
role_1569	Translation elongation factor G
role_1570	Translation elongation factor G
role_1571	Translation elongation factor LepA
role_1572	Translation elongation factor P
role_1573	Translation elongation factor Ts
role_1574	Translation elongation factor Tu
role_1575	Methionyl-tRNA formyltransferase (EC 2.1.2.9)
role_1576	Ribosome-binding factor A
role_1577	Translation initiation factor 1
role_1578	Translation initiation factor 2
role_1579	Translation initiation factor 3
role_1580	Translation initiation factor SUI1-related protein
role_1581	Methionine ami0peptidase (EC 3.4.11.18)
role_1582	Peptide chain release factor 1
role_1583	Peptide chain release factor 2
role_1584	Peptide chain release factor 3
role_1585	Peptide deformylase (EC 3.5.1.88)
role_1586	Peptidyl-tRNA hydrolase (EC 3.1.1.29)
role_1587	Ribosome recycling factor
role_1588	tmRNA-binding protein SmpB
role_1589	Hypothetical protein YaeJ with similarity to translation release factor
role_1590	TRAP-type C4-dicarboxylate transport system, large permease component
role_1591	Alpha,alpha-trehalose-phosphate synthase [UDP-forming] (EC 2.4.1.15)
role_1592	Alpha-amylase (EC 3.2.1.1)
role_1593	Trehalose synthase (EC 5.4.99.16)
role_1594	Trehalose-6-phosphate phosphatase (EC 3.1.3.12)
role_1595	Malto-oligosyltrehalose trehalohydrolase (EC 3.2.1.141)
role_1596	1,4-alpha-glucan (glycogen) branching enzyme, GH-13-type (EC 2.4.1.18)
role_1597	Glucoamylase (EC 3.2.1.3)
role_1598	Malto-oligosyltrehalose synthase (EC 5.4.99.15)
role_1599	Lysophospholipase (EC 3.1.1.5)
role_1600	Mo0glyceride lipase (EC 3.1.1.23)
role_1601	Alanyl-tRNA synthetase (EC 6.1.1.7)
role_1602	Arginyl-tRNA synthetase (EC 6.1.1.19)
role_1603	Asparaginyl-tRNA synthetase (EC 6.1.1.22)
role_1604	Aspartyl-tRNA synthetase (EC 6.1.1.12)
role_1605	Aspartyl-tRNA(Asn) amidotransferase subunit A (EC 6.3.5.6)
role_1606	Aspartyl-tRNA(Asn) amidotransferase subunit B (EC 6.3.5.6)
role_1607	Aspartyl-tRNA(Asn) synthetase (EC 6.1.1.23)
role_1608	Aspartyl-tRNA(Asn) amidotransferase subunit C (EC 6.3.5.6)
role_1609	Cysteinyl-tRNA synthetase (EC 6.1.1.16)
role_1610	Glutaminyl-tRNA synthetase (EC 6.1.1.18)
role_1611	Glutamyl-tRNA synthetase (EC 6.1.1.17)
role_1612	Glutamyl-tRNA(Gln) amidotransferase subunit A (EC 6.3.5.7)
role_1613	Glutamyl-tRNA(Gln) amidotransferase subunit B (EC 6.3.5.7)
role_1614	Glutamyl-tRNA(Gln) amidotransferase subunit C (EC 6.3.5.7)
role_1615	Glutamyl-tRNA(Gln) synthetase (EC 6.1.1.24)
role_1616	Glycyl-tRNA synthetase alpha chain (EC 6.1.1.14)
role_1617	Glycyl-tRNA synthetase beta chain (EC 6.1.1.14)
role_1618	Glycyl-tRNA synthetase (EC 6.1.1.14)
role_1619	Histidyl-tRNA synthetase (EC 6.1.1.21)
role_1620	Isoleucyl-tRNA synthetase (EC 6.1.1.5)
role_1621	Leucyl-tRNA synthetase (EC 6.1.1.4)
role_1622	Lysyl-tRNA synthetase (class I) (EC 6.1.1.6)
role_1623	Lysyl-tRNA synthetase (class II) (EC 6.1.1.6)
role_1624	Methionyl-tRNA synthetase (EC 6.1.1.10)
role_1625	Methionyl-tRNA synthetase-related protein 2
role_1626	Phenylalanyl-tRNA synthetase alpha chain (EC 6.1.1.20)
role_1627	Phenylalanyl-tRNA synthetase beta chain (EC 6.1.1.20)
role_1628	Prolyl-tRNA synthetase (EC 6.1.1.15), bacterial type
role_1629	Cys-tRNA(Pro) deacylase YbaK
role_1630	Prolyl-tRNA synthetase (EC 6.1.1.15), archaeal/eukaryal type
role_1631	Seryl-tRNA synthetase (EC 6.1.1.11)
role_1632	Threonyl-tRNA synthetase (EC 6.1.1.3)
role_1633	Threonyl-tRNA synthetase-related protein
role_1634	Tryptophanyl-tRNA synthetase (EC 6.1.1.2)
role_1635	Tyrosyl-tRNA synthetase (EC 6.1.1.1)
role_1636	Valyl-tRNA synthetase (EC 6.1.1.9)
role_1637	tRNA nucleotidyltransferase, A-adding (EC 2.7.7.25)
role_1638	Ribonuclease PH (EC 2.7.7.56)
role_1639	Ribonuclease Z (EC 3.1.26.11)
role_1640	tRNA dimethylallyltransferase (EC 2.5.1.75)
role_1641	tRNA(Ile)-lysidine synthetase (EC 6.3.4.19)
role_1642	Ribonuclease P protein component (EC 3.1.26.5)
role_1643	Ribonuclease D (EC 3.1.26.3)
role_1644	tRNAHis-5&#39;-guanylyltransferase
role_1645	RNA:NAD 2&#39;-phosphotransferase
role_1646	RNA 3&#39;-terminal phosphate cyclase (EC 6.5.1.4)
role_1647	RNA-2&#39;,3&#39;-PO4:RNA-5&#39;-OH ligase
role_1648	tRNA-Ala-CGC
role_1649	tRNA-Ala-GGC
role_1650	tRNA-Arg-ACG
role_1651	tRNA-Arg-CCG
role_1652	tRNA-Cys-GCA
role_1653	tRNA-Gly-GCC
role_1654	tRNA-Leu-CAA
role_1655	tRNA-Leu-CAG
role_1656	tRNA-Phe-GAA
role_1657	tRNA-Pro-CGG
role_1658	tRNA-Pro-GGG
role_1659	tRNA-Ser-CGA
role_1660	tRNA-Ser-GGA
role_1661	tRNA-Trp-CCA
role_1662	tRNA-Val-CAC
role_1663	tRNA-Val-GAC
role_1664	tRNA-Gly-CCC
role_1665	tRNA-Arg-GCG
role_1666	tRNA-Leu-GAG
role_1667	Ami0deoxychorismate lyase (EC 4.1.3.38)
role_1668	Anthranilate phosphoribosyltransferase (EC 2.4.2.18)
role_1669	Anthranilate synthase, amidotransferase component (EC 4.1.3.27)
role_1670	Anthranilate synthase, aminase component (EC 4.1.3.27)
role_1671	Indole-3-glycerol phosphate synthase (EC 4.1.1.48)
role_1672	Para-ami0benzoate synthase, amidotransferase component (EC 2.6.1.85)
role_1673	Para-ami0benzoate synthase, aminase component (EC 2.6.1.85)
role_1674	Phosphoribosylanthranilate isomerase (EC 5.3.1.24)
role_1675	Tryptophan synthase alpha chain (EC 4.2.1.20)
role_1676	Tryptophan synthase beta chain (EC 4.2.1.20)
role_1677	Twin-arginine translocation protein TatC
role_1678	Twin-arginine translocation protein TatB
role_1679	Twin-arginine translocation protein TatA
role_1680	Type I restriction-modification system, DNA-methyltransferase subunit M (EC 2.1.1.72)
role_1681	Type I restriction-modification system, restriction subunit R (EC 3.1.21.3)
role_1682	3-dehydroquinate synthase (EC 4.2.3.4)
role_1683	Leader peptidase (Prepilin peptidase) (EC 3.4.23.43)
role_1684	Multimodular transpeptidase-transglycosylase (EC 2.4.1.129) (EC 3.4.-.-)
role_1685	N-methyltransferase (EC 2.1.1.-)
role_1686	Twitching motility protein PilT
role_1687	Type IV fimbriae expression regulatory protein PilR
role_1688	Type IV fimbrial assembly protein PilC
role_1689	Type IV fimbrial assembly, ATPase PilB
role_1690	Type IV pilus biogenesis protein PilM
role_1691	Type IV pilus biogenesis protein PilQ
role_1692	Type IV pilus biogenesis protein PilO
role_1693	Two-component sensor PilS
role_1694	Type IV fimbrial biogenesis protein FimT
role_1695	Type IV fimbrial biogenesis protein PilV
role_1696	Type IV fimbrial biogenesis protein PilW
role_1697	Type IV fimbrial biogenesis protein PilX
role_1698	Type IV fimbrial biogenesis protein PilY1
role_1699	Type IV pilin PilA
role_1700	Type IV pilus biogenesis protein PilN
role_1701	Type IV pilus biogenesis protein PilP
role_1702	IcmF-related protein
role_1703	Protein ImpG/VasA
role_1704	Type VI secretion lipoprotein/VasD
role_1705	Uncharacterized protein ImpB
role_1706	Uncharacterized protein ImpC
role_1707	Uncharacterized protein ImpH/VasB
role_1708	Uncharacterized protein ImpJ/VasE
role_1709	Uncharacterized protein similar to VCA0109
role_1710	VgrG protein
role_1711	Glucosamine-1-phosphate N-acetyltransferase (EC 2.3.1.157)
role_1712	N-acetylglucosamine-1-phosphate uridyltransferase (EC 2.7.7.23)
role_1713	Phosphoglucosamine mutase (EC 5.4.2.10)
role_1714	UDP-N-acetylglucosamine 1-carboxyvinyltransferase (EC 2.5.1.7)
role_1715	Universal stress protein family 4
role_1716	Uracil-DNA glycosylase, family 3
role_1717	Domain often clustered or fused with uracil-DNA glycosylase
role_1718	3-hydroxyisobutyryl-CoA hydrolase (EC 3.1.2.4)
role_1719	Hypothetical protein VC0266 (sugar utilization related?)
role_1720	Flp pilus assembly protein TadB
role_1721	Type II/IV secretion system ATP hydrolase TadA/VirB11/CpaF, TadA subfamily
role_1722	Similar to TadZ/CpaE, associated with Flp pilus assembly
role_1723	Flp pilus assembly protein RcpC/CpaB
role_1724	Predicted ATPase with chaperone activity, associated with Flp pilus assembly
role_1725	Type II/IV secretion system secretin RcpA/CpaC, associated with Flp pilus assembly
role_1726	Type IV prepilin peptidase TadV/CpaA
role_1727	Xylulose kinase (EC 2.7.1.17)
role_1728	Response regulator of zinc sigma-54-dependent two-component system
role_1729	Sensor protein of zinc sigma-54-dependent two-component system
