# Supplementary material for: Persicimonas caeni gen. nov., sp. nov., the Representative of a Novel Wide-Ranging Predatory Taxon in Bradymonadales
Source: Front Microbiol. 2020 Apr 22;11:698. doi: 10.3389/fmicb.2020.00698 (PMC7188933; doi:10.3389/fmicb.2020.00698)
Supplement: Supplementary file 5 [file Data_Sheet_4.xlsx]

## Sheet: difference
Pathway_1	phosphate transporter
Pathway_2	microcin C transporter
Pathway_3	lipo-oligosaccharide
Pathway_4	thiamin biosynthesis
Pathway_5	lipopolysaccharide
Pathway_6	maltose/maltodextrin transporter
Pathway_7	galactose oligomer/maltooligosacchride transporter
Pathway_8	raffinose/stachyose/melibiose transporter
Pathway_9	sorbitol/mannitol transporter
Pathway_10	cellobiose transporter
Pathway_11	chitobiose transporter
Pathway_12	glocose/mannose transporter
Pathway_13	cytine transporter
Pathway_14	Na+ transporter
Pathway_15	ATPase-associated protein transporter
Pathway_16	secreted substrated (T6SS)
Pathway_17	OMP (T6SS)
Pathway_18	IMP (T6SS)
Pathway_19	ATPase (T6SS)
Pathway_20	CheC (T6SS)
Pathway_21	biotin metabolism
Pathway_22	Alanine degration
Pathway_23	Glycine biosynthesis
Pathway_24	Serine biosynthesis
Pathway_25	Methionine biosynthesis
Pathway_26	Arginine biosynthesis
Pathway_27	Lysine degration
