# Supplementary material for: Persicimonas caeni gen. nov., sp. nov., the Representative of a Novel Wide-Ranging Predatory Taxon in Bradymonadales
Source: Front Microbiol. 2020 Apr 22;11:698. doi: 10.3389/fmicb.2020.00698 (PMC7188933; doi:10.3389/fmicb.2020.00698)
Supplement: Supplementary file 6 [file Data_Sheet_5.xlsx]

## Sheet: Sheet1
Pathwaygroup_1	Cystein,methione metabolism
Pathwaygroup_2	Glycine,serine,threonine metabolism
Pathwaygroup_3	Folate biosynthesis
Pathwaygroup_4	Argine and proline metabolism
Pathwaygroup_5	Nicotinate and nicotinamide metabolism
Pathwaygroup_6	Porphyrin and chlorophyll metabolism
Pathwaygroup_7	Pantothenate and CoA biosynthesis
Pathwaygroup_8	Methionine biosynthesis
Pathwaygroup_9	One carbon pool by folate
Pathwaygroup_10	NtrC family
Pathwaygroup_11	Lysine biosynthesis
Pathwaygroup_12	Lysine degration
Pathwaygroup_13	Glutathione metabolism
Pathwaygroup_14	Arginine biosynthesis
Pathwaygroup_15	Thiamine metabolism
Pathwaygroup_16	T2SS
Pathwaygroup_17	Selenocompound metabolism
Pathwaygroup_18	Cystein biosynthesis
Pathwaygroup_19	Tryptophas sythesis
Pathwaygroup_20	Trehalose biosythesis
Pathwaygroup_21	T3SS
Pathwaygroup_22	Cyanoamino acid metabolism
Pathwaygroup_23	Metallic cation, iron-siderophore and vitamin B12 transporters
Pathwaygroup_24	Taurine and hypotarine metabolism
Pathwaygroup_25	Methionine salvage
Pathwaygroup_26	Arsenic resistance
Pathwaygroup_27	Histidine biosynthesis
Pathwaygroup_28	T6SS
Pathwaygroup_29	Fatty acid biosythesi
Pathwaygroup_30	Valine,leucine,isoleucine biosynthesis
Pathwaygroup_31	Beta-alanine metabolism
Pathwaygroup_32	Biotin metabolism
Pathwaygroup_33	Cobalt-zinc-cadmium resistance
Pathwaygroup_34	Ubiquinone and other terpenoid-quinone biosyhthesis
Pathwaygroup_35	Isoprenoid biosynthesis&isoprenoids for quinones
Pathwaygroup_36	Ton and tol transport systems
Pathwaygroup_37	ABC-2 and other transporters
Pathwaygroup_38	Mineral and organic ion transporters
Pathwaygroup_39	Bacterial chemotaxis
Pathwaygroup_40	Flagellar assembly
